# Supplementary material for: Molecular Response and Metabolic Reprogramming of the Spleen Coping with Cold Stress in the Chinese Soft-Shelled Turtle (Pelodiscus sinensis)
Source: Antioxidants (Basel). 2025 Feb 14;14(2):217. doi: 10.3390/antiox14020217 (PMC11852077; doi:10.3390/antiox14020217)
Supplement: Supplementary file 1 [file antioxidants-14-00217-s001.zip]

Archive with 3 entries (3 files):
- Figure S1 Pearson correlation analysis of mRNA expression levels.pdf
- Table S1 and S2.pdf
- Table S3. KEGG_enrichment of DEGs and DEMs.xlsx
