# Supplementary material for: Molecular Response and Metabolic Reprogramming of the Spleen Coping with Cold Stress in the Chinese Soft-Shelled Turtle (Pelodiscus sinensis)
Source: Antioxidants (Basel). 2025 Feb 14;14(2):217. doi: 10.3390/antiox14020217 (PMC11852077; doi:10.3390/antiox14020217)
Supplement: Supplementary file 1 [file antioxidants-14-00217-s001.zip › Table S3. KEGG_enrichment of DEGs and DEMs.xlsx]

## Sheet: DEGs
PathwayID	Pathway	Level1	Level2	Up_number	Down_number	DEG_number	total_number	Pvalue	FDR	Up_gene	Down_gene	URL
pss04672	Intestinal immune network for IgA production	Organismal Systems	Immune system	2	14	16	33	1.42647e-06	0.000216824	PIGR(PIGR),IL15RA(IL15RA)	TNFRSF17(TNFRSF17),AICDA(AICDA),LOC106731800(LOC106731800),CD28(CD28),LOC102459422(LOC102459422),LOC102459758(LOC102459758),ITGA4(ITGA4),CD40LG(CD40LG),CCR10(CCR10),LOC102453719(LOC102453719),LOC112547828(LOC112547828),LOC112545842(LOC112545842),CXCR4(CXCR4),LOC112546502(LOC112546502)	http://www.kegg.jp/kegg-bin/show_pathway?map=map04672&multi_query=K06713+%23FFFFFF,green%0d%0aK04185+%23FFFFFF,green%0d%0aK10785+%23FFFFFF,green%0d%0aK06483+%23FFFFFF,green%0d%0aK03161+%23FFFFFF,green%0d%0aK04184+%23FFFFFF,green%0d%0aK13073+%23FFFFFF,red%0d%0aK10989+%23FFFFFF,green%0d%0aK06470+%23FFFFFF,green%0d%0aK05443+%23FFFFFF,green%0d%0aK05153+%23FFFFFF,green%0d%0aK06856+%23FFFFFF,green%0d%0…
pss04060	Cytokine-cytokine receptor interaction	Environmental Information Processing	Signaling molecules and interaction	20	30	50	199	6.5398e-06	0.000497025	EPOR(EPOR),LOC102463217(LOC102463217),TNFRSF12A(TNFRSF12A),LOC102462633(LOC102462633),IL15RA(IL15RA),CXCL14(CXCL14),LOC102454836(LOC102454836),LOC102455635(LOC102455635),LOC106732727(LOC106732727),IL31RA(IL31RA),BMP3(BMP3),LOC106731489(LOC106731489),LOC102453911(LOC102453911),LOC102463419(LOC102463419),LOC102448244(LOC102448244),LOC102443642(LOC102443642),LOC102463713(LOC102463713),IL1RAP(IL1RAP)…	CX3CL1(CX3CL1),LOC102444580(LOC102444580),TNFSF10(TNFSF10),LOC102454894(LOC102454894),CCR7(CCR7),CXCR3(CXCR3),CCR10(CCR10),LOC102458236(LOC102458236),TNFRSF11B(TNFRSF11B),CD40LG(CD40LG),EDAR(EDAR),TNFRSF4(TNFRSF4),CCR6(CCR6),IFNG(IFNG),LOC102453719(LOC102453719),CCR4(CCR4),LOC102461383(LOC102461383),BMP7(BMP7),CX3CR1(CX3CR1),CXCR4(CXCR4),IL12RB2(IL12RB2),TNFRSF17(TNFRSF17),IL23R(IL23R),LOC1024601…	http://www.kegg.jp/kegg-bin/show_pathway?map=map04060&multi_query=K21283+%23FFFFFF,red%0d%0aK10033+%23FFFFFF,red%0d%0aK04722+%23FFFFFF,red%0d%0aK04181+%23FFFFFF,green%0d%0aK04687+%23FFFFFF,green%0d%0aK04188+%23FFFFFF,green%0d%0aK05441+%23FFFFFF,red%0d%0aK04182+%23FFFFFF,green%0d%0aK05496+%23FFFFFF,red%0d%0aK04190+%23FFFFFF,green%0d%0aK04721+%23FFFFFF,green%0d%0aK04519+%23FFFFFF,red%0d%0aK05148+%2…
pss04080	Neuroactive ligand-receptor interaction	Environmental Information Processing	Signaling molecules and interaction	39	32	71	327	2.17952e-05	0.00110429	GLRB(GLRB),NMUR1(NMUR1),SCTR(SCTR),GALR3(GALR3),LOC102450564(LOC102450564),AGT(AGT),LTB4R(LTB4R),LOC102445365(LOC102445365),AGTR2(AGTR2),LOC106732597(LOC106732597),MLN(MLN),LOC102463318(LOC102463318),LOC112547215(LOC112547215),NPW(NPW),PLG(PLG),SST(SST),HTR1A(HTR1A),LOC102455738(LOC102455738),LOC102445677(LOC102445677),LOC102450075(LOC102450075),LOC102462299(LOC102462299),GCG(GCG),NTS(NTS),LOC102…	LPAR6(LPAR6),CHRNA9(CHRNA9),KISS1(KISS1),LOC102463720(LOC102463720),SSTR3(SSTR3),P2RX5(P2RX5),HRH4(HRH4),NPY1R(NPY1R),FSHR(FSHR),PTAFR(PTAFR),LOC102450527(LOC102450527),LOC102456588(LOC102456588),ADRA1B(ADRA1B),LOC106731387(LOC106731387),HTR2B(HTR2B),LOC102460605(LOC102460605),CYSLTR2(CYSLTR2),LOC112543526(LOC112543526),F2(F2),S1PR4(S1PR4),CHRM3(CHRM3),LOC102463328(LOC102463328),GRPR(GRPR),CHRM4(…	http://www.kegg.jp/kegg-bin/show_pathway?map=map04080&multi_query=K23140+%23FFFFFF,green%0d%0aK05241+%23FFFFFF,red%0d%0aK05259+%23FFFFFF,red%0d%0aK04198+%23FFFFFF,red%0d%0aK04136+%23FFFFFF,green%0d%0aK05219+%23FFFFFF,green%0d%0aK04149+%23FFFFFF,green%0d%0aK04584+%23FFFFFF,red%0d%0aK04151+%23FFFFFF,green%0d%0aK01313+%23FFFFFF,green%0d%0aK05265+%23FFFFFF,red%0d%0aK04204+%23FFFFFF,green%0d%0aK04153+…
pss03320	PPAR signaling pathway	Organismal Systems	Endocrine system	9	10	19	62	0.000375529	0.0142701	LOC102447294(LOC102447294),SLC27A2(SLC27A2),EHHADH(EHHADH),PCK1(PCK1),ANGPTL4(ANGPTL4),ACSL5(ACSL5),FABP3(FABP3),ACSL1(ACSL1),ACOX2(ACOX2)	CD36(CD36),LOC102444673(LOC102444673),LOC102457003(LOC102457003),RXRA(RXRA),FADS2(FADS2),HMGCS1(HMGCS1),LOC102448178(LOC102448178),LOC102447791(LOC102447791),FABP7(FABP7),ME1(ME1)	http://www.kegg.jp/kegg-bin/show_pathway?map=map03320&multi_query=K08767+%23FFFFFF,red%0d%0aK00029+%23FFFFFF,green%0d%0aK07514+%23FFFFFF,red%0d%0aK08524+%23FFFFFF,green%0d%0aK08746+%23FFFFFF,red%0d%0aK07431+%23FFFFFF,green%0d%0aK00489+%23FFFFFF,green%0d%0aK01641+%23FFFFFF,green%0d%0aK08753+%23FFFFFF,green%0d%0aK10226+%23FFFFFF,green%0d%0aK08754+%23FFFFFF,red%0d%0aK01596+%23FFFFFF,red%0d%0aK08756+…
pss00260	Glycine, serine and threonine metabolism	Metabolism	Amino acid metabolism	12	0	12	36	0.00201025	0.0523542	LOC102451402(LOC102451402),PSAT1(PSAT1),SARDH(SARDH),LOC102450327(LOC102450327),CTH(CTH),LOC102450557(LOC102450557),GCAT(GCAT),LOC102445649(LOC102445649),GAMT(GAMT),GLDC(GLDC),DAO(DAO),LOC102460961(LOC102460961)	-	http://www.kegg.jp/kegg-bin/show_pathway?map=map00260&multi_query=K00552+%23FFFFFF,red%0d%0aK00273+%23FFFFFF,red%0d%0aK00831+%23FFFFFF,red%0d%0aK00544+%23FFFFFF,red%0d%0aK00542+%23FFFFFF,red%0d%0aK00314+%23FFFFFF,red%0d%0aK00639+%23FFFFFF,red%0d%0aK00281+%23FFFFFF,red%0d%0aK01758+%23FFFFFF,red%0d%0aK15789+%23FFFFFF,red%0d%0aK00049+%23FFFFFF,red%0d%0a
pss04620	Toll-like receptor signaling pathway	Organismal Systems	Immune system	10	12	22	87	0.00237528	0.0523542	MAPK10(MAPK10),LOC102463217(LOC102463217),LOC102445063(LOC102445063),LOC102463713(LOC102463713),IRF7(IRF7),MAPK13(MAPK13),LOC102453911(LOC102453911),LOC106731489(LOC106731489),LOC102443642(LOC102443642),LOC102448244(LOC102448244)	LOC102456214(LOC102456214),MAP2K6(MAP2K6),TLR5(TLR5),LOC102444580(LOC102444580),LOC102459334(LOC102459334),LOC102462482(LOC102462482),TLR7(TLR7),LOC102454894(LOC102454894),LOC102456470(LOC102456470),TLR2(TLR2),LOC102460455(LOC102460455),TLR8(TLR8)	http://www.kegg.jp/kegg-bin/show_pathway?map=map04620&multi_query=K05404+%23FFFFFF,green%0d%0aK09447+%23FFFFFF,red%0d%0aK00922+%23FFFFFF,green%0d%0aK12499+%23FFFFFF,red%0d%0aK04440+%23FFFFFF,red%0d%0aK12964+%23FFFFFF,red%0d%0aK04441+%23FFFFFF,red%0d%0aK10159+%23FFFFFF,purple%0d%0aK10168+%23FFFFFF,green%0d%0aK05408+%23FFFFFF,purple%0d%0aK04519+%23FFFFFF,red%0d%0aK10170+%23FFFFFF,green%0d%0aK01371+…
pss04514	Cell adhesion molecules	Environmental Information Processing	Signaling molecules and interaction	12	16	28	120	0.00241105	0.0523542	LOC102458879(LOC102458879),MAG(MAG),OCLN(OCLN),F11R(F11R),LOC102455872(LOC102455872),CLDN2(CLDN2),SDC4(SDC4),LOC102454797(LOC102454797),CDH4(CDH4),LOC102452457(LOC102452457),LOC102455630(LOC102455630),MPZ(MPZ)	ITGA4(ITGA4),LOC102462153(LOC102462153),CD40LG(CD40LG),CD2(CD2),LOC102446295(LOC102446295),CD8B(CD8B),LOC112546502(LOC112546502),VSIR(VSIR),SIGLEC1(SIGLEC1),CTLA4(CTLA4),LOC102456519(LOC102456519),CD28(CD28),CD226(CD226),PTPRC(PTPRC),NLGN4X(NLGN4X),LOC102459758(LOC102459758)	http://www.kegg.jp/kegg-bin/show_pathway?map=map04514&multi_query=K06548+%23FFFFFF,green%0d%0aK06088+%23FFFFFF,red%0d%0aK07378+%23FFFFFF,green%0d%0aK06538+%23FFFFFF,green%0d%0aK06771+%23FFFFFF,red%0d%0aK03161+%23FFFFFF,green%0d%0aK06745+%23FFFFFF,green%0d%0aK06089+%23FFFFFF,red%0d%0aK06459+%23FFFFFF,green%0d%0aK06483+%23FFFFFF,green%0d%0aK16338+%23FFFFFF,red%0d%0aK06449+%23FFFFFF,green%0d%0aK0647…
pss04261	Adrenergic signaling in cardiomyocytes	Organismal Systems	Circulatory system	19	9	28	124	0.00398321	0.0736052	LOC102450688(LOC102450688),LOC102456632(LOC102456632),TNNC1(TNNC1),LOC102451515(LOC102451515),SCN1B(SCN1B),ATF4(ATF4),LOC102460301(LOC102460301),TNNT2(TNNT2),PPP2R2C(PPP2R2C),CAMK2A(CAMK2A),MAPK13(MAPK13),LOC102456979(LOC102456979),CACNG3(CACNG3),CACNB2(CACNB2),CACNB4(CACNB4),AGTR2(AGTR2),AGT(AGT),MYL3(MYL3),ATP2B2(ATP2B2)	ADCY5(ADCY5),ADRB2(ADRB2),PLN(PLN),LOC102455980(LOC102455980),CACNA2D1(CACNA2D1),ADCY7(ADCY7),ADRA1B(ADRA1B),BCL2(BCL2),SCN4B(SCN4B)	http://www.kegg.jp/kegg-bin/show_pathway?map=map04261&multi_query=K04167+%23FFFFFF,red%0d%0aK04515+%23FFFFFF,red%0d%0aK09821+%23FFFFFF,red%0d%0aK05852+%23FFFFFF,green%0d%0aK04868+%23FFFFFF,red%0d%0aK04848+%23FFFFFF,green%0d%0aK10375+%23FFFFFF,red%0d%0aK04863+%23FFFFFF,red%0d%0aK04865+%23FFFFFF,red%0d%0aK04845+%23FFFFFF,red%0d%0aK04374+%23FFFFFF,red%0d%0aK04142+%23FFFFFF,green%0d%0aK05850+%23FFFFF…
pss00270	Cysteine and methionine metabolism	Metabolism	Amino acid metabolism	10	3	13	44	0.00440842	0.0736052	LOC102445649(LOC102445649),LOC102456958(LOC102456958),LOC102461938(LOC102461938),PSAT1(PSAT1),MRI1(MRI1),BCAT1(BCAT1),TAT(TAT),CTH(CTH),CDO1(CDO1),MAT1A(MAT1A)	LOC102458451(LOC102458451),MTR(MTR),MAT2A(MAT2A)	http://www.kegg.jp/kegg-bin/show_pathway?map=map00270&multi_query=K08963+%23FFFFFF,red%0d%0aK03334+%23FFFFFF,purple%0d%0aK01758+%23FFFFFF,red%0d%0aK00456+%23FFFFFF,red%0d%0aK00815+%23FFFFFF,red%0d%0aK00831+%23FFFFFF,red%0d%0aK00789+%23FFFFFF,purple%0d%0aK00826+%23FFFFFF,red%0d%0aK00544+%23FFFFFF,red%0d%0aK00548+%23FFFFFF,green%0d%0a
pss04020	Calcium signaling pathway	Environmental Information Processing	Signal transduction	22	21	43	215	0.00499725	0.0736052	CASQ1(CASQ1),CACNA1B(CACNA1B),FGFR3(FGFR3),FGF6(FGF6),PDGFC(PDGFC),MST1(MST1),ATP2B2(ATP2B2),LOC102447960(LOC102447960),LOC102449550(LOC102449550),CACNA1I(CACNA1I),TNNC1(TNNC1),NTRK1(NTRK1),LOC102451515(LOC102451515),MET(MET),LOC102460301(LOC102460301),PDE1C(PDE1C),F2R(F2R),CCKAR(CCKAR),LOC102459783(LOC102459783),CAMK2A(CAMK2A),NOS2(NOS2),SLC25A4(SLC25A4)	CYSLTR2(CYSLTR2),MYLK3(MYLK3),CXCR4(CXCR4),LOC112546502(LOC112546502),LOC112545842(LOC112545842),HTR2B(HTR2B),ADCY7(ADCY7),LOC112547828(LOC112547828),CAMK4(CAMK4),ADRA1B(ADRA1B),NTRK2(NTRK2),PTAFR(PTAFR),CD38(CD38),P2RX5(P2RX5),HRH1(HRH1),LOC106731800(LOC106731800),ADRB2(ADRB2),GRPR(GRPR),CHRM3(CHRM3),PLN(PLN),GNA15(GNA15)	http://www.kegg.jp/kegg-bin/show_pathway?map=map04020&multi_query=K05853+%23FFFFFF,red%0d%0aK03176+%23FFFFFF,red%0d%0aK08044+%23FFFFFF,red%0d%0aK04358+%23FFFFFF,red%0d%0aK04279+%23FFFFFF,green%0d%0aK05099+%23FFFFFF,red%0d%0aK04198+%23FFFFFF,red%0d%0aK13241+%23FFFFFF,red%0d%0aK03914+%23FFFFFF,red%0d%0aK19663+%23FFFFFF,red%0d%0aK05219+%23FFFFFF,green%0d%0aK05869+%23FFFFFF,green%0d%0aK05865+%23FFFFF…
pss04068	FoxO signaling pathway	Environmental Information Processing	Signal transduction	14	12	26	115	0.00532669	0.0736052	CDKN1A(CDKN1A),MAPK10(MAPK10),BRAF(BRAF),HOMER2(HOMER2),G6PC2(G6PC2),INS(INS),LOC102449535(LOC102449535),IRS1(IRS1),SGK2(SGK2),LOC102453637(LOC102453637),PRKAA2(PRKAA2),MAPK13(MAPK13),GADD45A(GADD45A),PCK1(PCK1)	LOC102453719(LOC102453719),IGF1(IGF1),KLF2(KLF2),TNFSF10(TNFSF10),LOC102462482(LOC102462482),PLK2(PLK2),CCND2(CCND2),RAG2(RAG2),CCNB1(CCNB1),RAG1(RAG1),S1PR4(S1PR4),IL7R(IL7R)	http://www.kegg.jp/kegg-bin/show_pathway?map=map04068&multi_query=K04526+%23FFFFFF,red%0d%0aK17845+%23FFFFFF,green%0d%0aK01596+%23FFFFFF,red%0d%0aK05072+%23FFFFFF,green%0d%0aK00922+%23FFFFFF,green%0d%0aK04440+%23FFFFFF,red%0d%0aK10151+%23FFFFFF,green%0d%0aK10628+%23FFFFFF,green%0d%0aK16172+%23FFFFFF,red%0d%0aK05459+%23FFFFFF,green%0d%0aK04721+%23FFFFFF,green%0d%0aK05443+%23FFFFFF,green%0d%0aK0444…
pss04115	p53 signaling pathway	Cellular Processes	Cell growth and death	8	9	17	66	0.00586222	0.0742548	SESN2(SESN2),LOC102453637(LOC102453637),SFN(SFN),GADD45A(GADD45A),SERPINE1(SERPINE1),CDKN1A(CDKN1A),PMAIP1(PMAIP1),LOC102462633(LOC102462633)	CCNB1(CCNB1),CDK6(CDK6),IGF1(IGF1),CDK1(CDK1),RRM2(RRM2),SESN1(SESN1),CCND2(CCND2),BCL2(BCL2),LOC102448042(LOC102448042)	http://www.kegg.jp/kegg-bin/show_pathway?map=map04115&multi_query=K04722+%23FFFFFF,red%0d%0aK03982+%23FFFFFF,red%0d%0aK10136+%23FFFFFF,green%0d%0aK02087+%23FFFFFF,green%0d%0aK02161+%23FFFFFF,green%0d%0aK06625+%23FFFFFF,red%0d%0aK02091+%23FFFFFF,green%0d%0aK10808+%23FFFFFF,green%0d%0aK10131+%23FFFFFF,red%0d%0aK10151+%23FFFFFF,green%0d%0aK04402+%23FFFFFF,red%0d%0aK05459+%23FFFFFF,green%0d%0aK05868+…
pss00511	Other glycan degradation	Metabolism	Glycan biosynthesis and metabolism	2	4	6	14	0.00705968	0.082544	NEU3(NEU3),LOC102443738(LOC102443738)	NEU2(NEU2),HEXB(HEXB),AGA(AGA),FUCA2(FUCA2)	http://www.kegg.jp/kegg-bin/show_pathway?map=map00511&multi_query=K01206+%23FFFFFF,green%0d%0aK12373+%23FFFFFF,green%0d%0aK12357+%23FFFFFF,purple%0d%0aK01444+%23FFFFFF,green%0d%0a
pss00500	Starch and sucrose metabolism	Metabolism	Carbohydrate metabolism	8	1	9	29	0.0120165	0.130465	GYG2(GYG2),LOC102447192(LOC102447192),SI(SI),AMY2A(AMY2A),G6PC2(G6PC2),LOC102447842(LOC102447842),LOC102459941(LOC102459941),LOC102460423(LOC102460423)	TREH(TREH)	http://www.kegg.jp/kegg-bin/show_pathway?map=map00500&multi_query=K12047+%23FFFFFF,red%0d%0aK00750+%23FFFFFF,red%0d%0aK01176+%23FFFFFF,red%0d%0aK01194+%23FFFFFF,green%0d%0aK00844+%23FFFFFF,red%0d%0aK01084+%23FFFFFF,red%0d%0aK01513+%23FFFFFF,red%0d%0a
pss00830	Retinol metabolism	Metabolism	Metabolism of cofactors and vitamins	4	6	10	35	0.0152668	0.154703	LOC102450173(LOC102450173),DHRS9(DHRS9),LOC102451983(LOC102451983),LOC102460451(LOC102460451)	LOC102453949(LOC102453949),DGAT1(DGAT1),ALDH1A2(ALDH1A2),LOC102448341(LOC102448341),LOC102461202(LOC102461202),AOX1(AOX1)	http://www.kegg.jp/kegg-bin/show_pathway?map=map00830&multi_query=K00699+%23FFFFFF,red%0d%0aK11150+%23FFFFFF,green%0d%0aK12665+%23FFFFFF,green%0d%0aK17951+%23FFFFFF,green%0d%0aK07249+%23FFFFFF,green%0d%0aK11149+%23FFFFFF,red%0d%0aK00157+%23FFFFFF,green%0d%0aK13951+%23FFFFFF,red%0d%0aK12664+%23FFFFFF,red%0d%0aK11155+%23FFFFFF,green%0d%0a
pss00100	Steroid biosynthesis	Metabolism	Lipid metabolism	4	3	7	21	0.0173068	0.162574	LOC102458142(LOC102458142),SC5D(SC5D),ZNF185(ZNF185),CEL(CEL)	SQLE(SQLE),LBR(LBR),LOC102462921(LOC102462921)	http://www.kegg.jp/kegg-bin/show_pathway?map=map00100&multi_query=K00511+%23FFFFFF,green%0d%0aK07419+%23FFFFFF,green%0d%0aK00227+%23FFFFFF,red%0d%0aK19532+%23FFFFFF,green%0d%0aK07748+%23FFFFFF,red%0d%0aK07436+%23FFFFFF,red%0d%0aK12298+%23FFFFFF,red%0d%0a
pss00592	alpha-Linolenic acid metabolism	Metabolism	Lipid metabolism	5	3	8	26	0.0185054	0.162574	PLA2G1B(PLA2G1B),PLB1(PLB1),PLA2G4B(PLA2G4B),LOC112547289(LOC112547289),LOC102446945(LOC102446945)	LOC106732455(LOC106732455),LOC102451624(LOC102451624),FADS2(FADS2)	http://www.kegg.jp/kegg-bin/show_pathway?map=map00592&multi_query=K10226+%23FFFFFF,green%0d%0aK16342+%23FFFFFF,purple%0d%0aK01047+%23FFFFFF,red%0d%0aK14621+%23FFFFFF,red%0d%0a
pss00590	Arachidonic acid metabolism	Metabolism	Lipid metabolism	7	6	13	52	0.0192522	0.162574	LOC102446945(LOC102446945),GPX3(GPX3),LOC112547289(LOC112547289),PLA2G4B(PLA2G4B),PLB1(PLB1),PTGIS(PTGIS),PLA2G1B(PLA2G1B)	LOC102451624(LOC102451624),GPX8(GPX8),LOC102460777(LOC102460777),LOC106732455(LOC106732455),EPHX2(EPHX2),ALOX5(ALOX5)	http://www.kegg.jp/kegg-bin/show_pathway?map=map00590&multi_query=K01831+%23FFFFFF,red%0d%0aK00432+%23FFFFFF,purple%0d%0aK08726+%23FFFFFF,green%0d%0aK07418+%23FFFFFF,green%0d%0aK01047+%23FFFFFF,red%0d%0aK14621+%23FFFFFF,red%0d%0aK00461+%23FFFFFF,green%0d%0aK16342+%23FFFFFF,purple%0d%0a
pss00591	Linoleic acid metabolism	Metabolism	Lipid metabolism	5	3	8	27	0.0232555	0.186044	PLB1(PLB1),PLA2G4B(PLA2G4B),LOC112547289(LOC112547289),LOC102446945(LOC102446945),PLA2G1B(PLA2G1B)	LOC102460777(LOC102460777),LOC102451624(LOC102451624),LOC106732455(LOC106732455)	http://www.kegg.jp/kegg-bin/show_pathway?map=map00591&multi_query=K01047+%23FFFFFF,red%0d%0aK14621+%23FFFFFF,red%0d%0aK07418+%23FFFFFF,green%0d%0aK16342+%23FFFFFF,purple%0d%0a
pss00400	Phenylalanine, tyrosine and tryptophan biosynthesis	Metabolism	Amino acid metabolism	3	1	4	10	0.036247	0.272803	LOC102456958(LOC102456958),LOC102461938(LOC102461938),TAT(TAT)	LOC102458451(LOC102458451)	http://www.kegg.jp/kegg-bin/show_pathway?map=map00400&multi_query=K00815+%23FFFFFF,red%0d%0aK03334+%23FFFFFF,purple%0d%0a
pss00380	Tryptophan metabolism	Metabolism	Amino acid metabolism	6	4	10	40	0.0376899	0.272803	LOC102456958(LOC102456958),AANAT(AANAT),EHHADH(EHHADH),IDO2(IDO2),ACMSD(ACMSD),LOC102461938(LOC102461938)	ACAT2(ACAT2),LOC102458451(LOC102458451),AOX1(AOX1),KMO(KMO)	http://www.kegg.jp/kegg-bin/show_pathway?map=map00380&multi_query=K03392+%23FFFFFF,red%0d%0aK00626+%23FFFFFF,green%0d%0aK00486+%23FFFFFF,green%0d%0aK00669+%23FFFFFF,red%0d%0aK00157+%23FFFFFF,green%0d%0aK00463+%23FFFFFF,red%0d%0aK03334+%23FFFFFF,purple%0d%0aK07514+%23FFFFFF,red%0d%0a
pss00620	Pyruvate metabolism	Metabolism	Carbohydrate metabolism	6	3	9	35	0.040222	0.277897	LOC102451983(LOC102451983),ACOT12(ACOT12),LOC102450557(LOC102450557),LOC102447912(LOC102447912),LOC102450327(LOC102450327),PCK1(PCK1)	ACAT2(ACAT2),ME1(ME1),ME2(ME2)	http://www.kegg.jp/kegg-bin/show_pathway?map=map00620&multi_query=K00027+%23FFFFFF,green%0d%0aK01895+%23FFFFFF,red%0d%0aK01596+%23FFFFFF,red%0d%0aK00626+%23FFFFFF,green%0d%0aK01067+%23FFFFFF,red%0d%0aK00029+%23FFFFFF,green%0d%0aK00049+%23FFFFFF,red%0d%0aK13951+%23FFFFFF,red%0d%0a
pss00910	Nitrogen metabolism	Metabolism	Energy metabolism	4	2	6	20	0.0446113	0.294822	CA2(CA2),LOC102453787(LOC102453787),GLUL(GLUL),LOC102443600(LOC102443600)	CA3(CA3),CA4(CA4)	http://www.kegg.jp/kegg-bin/show_pathway?map=map00910&multi_query=K01915+%23FFFFFF,red%0d%0aK18245+%23FFFFFF,red%0d%0aK01672+%23FFFFFF,purple%0d%0aK18246+%23FFFFFF,green%0d%0a
pss00430	Taurine and hypotaurine metabolism	Metabolism	Metabolism of other amino acids	3	1	4	11	0.050984	0.322898	CSAD(CSAD),GAD2(GAD2),CDO1(CDO1)	LOC102461463(LOC102461463)	http://www.kegg.jp/kegg-bin/show_pathway?map=map00430&multi_query=K00659+%23FFFFFF,green%0d%0aK18966+%23FFFFFF,red%0d%0aK01580+%23FFFFFF,red%0d%0aK00456+%23FFFFFF,red%0d%0a
pss00340	Histidine metabolism	Metabolism	Amino acid metabolism	4	1	5	16	0.0554435	0.337097	AMDHD1(AMDHD1),UROC1(UROC1),LOC102463032(LOC102463032),HAL(HAL)	ASPA(ASPA)	http://www.kegg.jp/kegg-bin/show_pathway?map=map00340&multi_query=K01712+%23FFFFFF,red%0d%0aK01745+%23FFFFFF,red%0d%0aK13990+%23FFFFFF,red%0d%0aK01468+%23FFFFFF,red%0d%0aK01437+%23FFFFFF,green%0d%0a
pss00250	Alanine, aspartate and glutamate metabolism	Metabolism	Amino acid metabolism	7	2	9	38	0.0642372	0.375541	LOC102461938(LOC102461938),LOC102461237(LOC102461237),GLUL(GLUL),GAD2(GAD2),LOC102456958(LOC102456958),ASL(ASL),GFPT2(GFPT2)	ASPA(ASPA),LOC102458451(LOC102458451)	http://www.kegg.jp/kegg-bin/show_pathway?map=map00250&multi_query=K01755+%23FFFFFF,red%0d%0aK01580+%23FFFFFF,red%0d%0aK13051+%23FFFFFF,red%0d%0aK03334+%23FFFFFF,purple%0d%0aK00820+%23FFFFFF,red%0d%0aK01437+%23FFFFFF,green%0d%0aK01915+%23FFFFFF,red%0d%0a
pss00120	Primary bile acid biosynthesis	Metabolism	Lipid metabolism	1	4	5	17	0.0700791	0.394519	ACOX2(ACOX2)	LOC102457003(LOC102457003),LOC102444673(LOC102444673),CH25H(CH25H),LOC102461463(LOC102461463)	http://www.kegg.jp/kegg-bin/show_pathway?map=map00120&multi_query=K00659+%23FFFFFF,green%0d%0aK10214+%23FFFFFF,red%0d%0aK07431+%23FFFFFF,green%0d%0aK00489+%23FFFFFF,green%0d%0aK10223+%23FFFFFF,green%0d%0a
pss00512	Mucin type O-glycan biosynthesis	Metabolism	Glycan biosynthesis and metabolism	3	4	7	28	0.0760127	0.412641	GCNT3(GCNT3),GALNT3(GALNT3),GALNT17(GALNT17)	GALNT4(GALNT4),GALNT5(GALNT5),GCNT4(GCNT4),LOC102450449(LOC102450449)	http://www.kegg.jp/kegg-bin/show_pathway?map=map00512&multi_query=K00710+%23FFFFFF,purple%0d%0aK09663+%23FFFFFF,green%0d%0aK00739+%23FFFFFF,green%0d%0aK09662+%23FFFFFF,red%0d%0a
pss04146	Peroxisome	Cellular Processes	Transport and catabolism	10	5	15	76	0.0850082	0.424736	HMGCLL1(HMGCLL1),ACSL1(ACSL1),ACOX2(ACOX2),ACSL5(ACSL5),DAO(DAO),NOS2(NOS2),SLC27A2(SLC27A2),EHHADH(EHHADH),PXMP2(PXMP2),PRDX5(PRDX5)	PEX11A(PEX11A),NUDT12(NUDT12),EPHX2(EPHX2),LOC102461463(LOC102461463),PEX26(PEX26)	http://www.kegg.jp/kegg-bin/show_pathway?map=map04146&multi_query=K01897+%23FFFFFF,red%0d%0aK13241+%23FFFFFF,red%0d%0aK10214+%23FFFFFF,red%0d%0aK08746+%23FFFFFF,red%0d%0aK13347+%23FFFFFF,red%0d%0aK00659+%23FFFFFF,green%0d%0aK01640+%23FFFFFF,red%0d%0aK03426+%23FFFFFF,green%0d%0aK07514+%23FFFFFF,red%0d%0aK08726+%23FFFFFF,green%0d%0aK11187+%23FFFFFF,red%0d%0aK00273+%23FFFFFF,red%0d%0aK13351+%23FFFFF…
pss00010	Glycolysis / Gluconeogenesis	Metabolism	Carbohydrate metabolism	10	0	10	46	0.0862542	0.424736	LOC102447388(LOC102447388),ENO4(ENO4),G6PC2(G6PC2),LOC102447192(LOC102447192),LOC102451983(LOC102451983),PCK1(PCK1),ALDOB(ALDOB),ENO3(ENO3),GALM(GALM),LOC102447912(LOC102447912)	-	http://www.kegg.jp/kegg-bin/show_pathway?map=map00010&multi_query=K13951+%23FFFFFF,red%0d%0aK01689+%23FFFFFF,red%0d%0aK01596+%23FFFFFF,red%0d%0aK01895+%23FFFFFF,red%0d%0aK01623+%23FFFFFF,red%0d%0aK03841+%23FFFFFF,red%0d%0aK00844+%23FFFFFF,red%0d%0aK01785+%23FFFFFF,red%0d%0aK01084+%23FFFFFF,red%0d%0a
pss00770	Pantothenate and CoA biosynthesis	Metabolism	Metabolism of cofactors and vitamins	5	0	5	18	0.0866238	0.424736	CSAD(CSAD),LOC102446172(LOC102446172),DPYD(DPYD),LOC102447842(LOC102447842),BCAT1(BCAT1)	-	http://www.kegg.jp/kegg-bin/show_pathway?map=map00770&multi_query=K18966+%23FFFFFF,red%0d%0aK08069+%23FFFFFF,red%0d%0aK00826+%23FFFFFF,red%0d%0aK01513+%23FFFFFF,red%0d%0aK00207+%23FFFFFF,red%0d%0a
pss04012	ErbB signaling pathway	Environmental Information Processing	Signal transduction	12	2	14	71	0.0945062	0.448905	NRG4(NRG4),CAMK2A(CAMK2A),LOC102459783(LOC102459783),EREG(EREG),LOC102453637(LOC102453637),HBEGF(HBEGF),RPS6KB2(RPS6KB2),MAPK10(MAPK10),CDKN1A(CDKN1A),NRG1(NRG1),BTC(BTC),BRAF(BRAF)	CBLB(CBLB),LOC102462482(LOC102462482)	http://www.kegg.jp/kegg-bin/show_pathway?map=map04012&multi_query=K05455+%23FFFFFF,red%0d%0aK09784+%23FFFFFF,red%0d%0aK06625+%23FFFFFF,red%0d%0aK05458+%23FFFFFF,red%0d%0aK04688+%23FFFFFF,red%0d%0aK09783+%23FFFFFF,red%0d%0aK19663+%23FFFFFF,red%0d%0aK04515+%23FFFFFF,red%0d%0aK22517+%23FFFFFF,green%0d%0aK04440+%23FFFFFF,red%0d%0aK08523+%23FFFFFF,red%0d%0aK00922+%23FFFFFF,green%0d%0aK04365+%23FFFFFF,…
pss00982	Drug metabolism - cytochrome P450	Metabolism	Xenobiotics biodegradation and metabolism	5	2	7	30	0.103157	0.475149	LOC102455575(LOC102455575),LOC102451983(LOC102451983),LOC102458297(LOC102458297),LOC102460451(LOC102460451),LOC102459991(LOC102459991)	AOX1(AOX1),LOC102459727(LOC102459727)	http://www.kegg.jp/kegg-bin/show_pathway?map=map00982&multi_query=K00799+%23FFFFFF,red%0d%0aK00485+%23FFFFFF,purple%0d%0aK13951+%23FFFFFF,red%0d%0aK00157+%23FFFFFF,green%0d%0aK00699+%23FFFFFF,red%0d%0a
pss00280	Valine, leucine and isoleucine degradation	Metabolism	Amino acid metabolism	5	4	9	42	0.107983	0.482748	HMGCLL1(HMGCLL1),LOC102456958(LOC102456958),LOC102461938(LOC102461938),BCAT1(BCAT1),EHHADH(EHHADH)	AOX1(AOX1),LOC102458451(LOC102458451),ACAT2(ACAT2),HMGCS1(HMGCS1)	http://www.kegg.jp/kegg-bin/show_pathway?map=map00280&multi_query=K01640+%23FFFFFF,red%0d%0aK00626+%23FFFFFF,green%0d%0aK01641+%23FFFFFF,green%0d%0aK00157+%23FFFFFF,green%0d%0aK03334+%23FFFFFF,purple%0d%0aK07514+%23FFFFFF,red%0d%0aK00826+%23FFFFFF,red%0d%0a
pss04110	Cell cycle	Cellular Processes	Cell growth and death	6	14	20	111	0.111685	0.485033	GADD45A(GADD45A),SMC1B(SMC1B),LOC102449535(LOC102449535),LOC102453637(LOC102453637),SFN(SFN),CDKN1A(CDKN1A)	BUB1B(BUB1B),CDC16(CDC16),CDK6(CDK6),CCNB1(CCNB1),DBF4B(DBF4B),ORC5(ORC5),CCND2(CCND2),LOC102454764(LOC102454764),E2F3(E2F3),CDC6(CDC6),CDC45(CDC45),CDK1(CDK1),LOC102462305(LOC102462305),TFDP2(TFDP2)	http://www.kegg.jp/kegg-bin/show_pathway?map=map04110&multi_query=K04402+%23FFFFFF,red%0d%0aK06629+%23FFFFFF,green%0d%0aK06644+%23FFFFFF,red%0d%0aK02091+%23FFFFFF,green%0d%0aK03353+%23FFFFFF,green%0d%0aK02607+%23FFFFFF,green%0d%0aK10151+%23FFFFFF,green%0d%0aK06637+%23FFFFFF,green%0d%0aK06628+%23FFFFFF,green%0d%0aK06625+%23FFFFFF,red%0d%0aK06636+%23FFFFFF,red%0d%0aK06620+%23FFFFFF,green%0d%0aK0939…
pss05168	Herpes simplex virus 1 infection	Human Diseases	Infectious disease: viral	15	34	49	307	0.125035	0.514111	LOC112546990(LOC112546990),LOC102455635(LOC102455635),LOC112544050(LOC112544050),LOC102456215(LOC102456215),LOC102445063(LOC102445063),LOC102452837(LOC102452837),CGAS(CGAS),LOC102463713(LOC102463713),IRF7(IRF7),LOC102450112(LOC102450112),LOC102460866(LOC102460866),LOC102447754(LOC102447754),LOC106732270(LOC106732270),LOC102444998(LOC102444998),LOC102448244(LOC102448244)	LOC106731977(LOC106731977),LOC102446281(LOC102446281),LOC102446295(LOC102446295),IFNG(IFNG),LOC102457265(LOC102457265),LOC102457691(LOC102457691),LOC102453619(LOC102453619),LOC112545535(LOC112545535),LOC102448619(LOC102448619),LOC102462482(LOC102462482),LOC102457762(LOC102457762),LOC102455446(LOC102455446),LOC102463902(LOC102463902),SRSF1(SRSF1),LOC106731278(LOC106731278),BCL2(BCL2),LOC102452074(…	http://www.kegg.jp/kegg-bin/show_pathway?map=map05168&multi_query=K12499+%23FFFFFF,red%0d%0aK14216+%23FFFFFF,red%0d%0aK06493+%23FFFFFF,red%0d%0aK06751+%23FFFFFF,green%0d%0aK17834+%23FFFFFF,red%0d%0aK15411+%23FFFFFF,green%0d%0aK10159+%23FFFFFF,purple%0d%0aK09228+%23FFFFFF,purple%0d%0aK02161+%23FFFFFF,green%0d%0aK04687+%23FFFFFF,green%0d%0aK00922+%23FFFFFF,green%0d%0aK12890+%23FFFFFF,green%0d%0aK09…
pss00650	Butanoate metabolism	Metabolism	Carbohydrate metabolism	3	2	5	20	0.125146	0.514111	GAD2(GAD2),EHHADH(EHHADH),HMGCLL1(HMGCLL1)	HMGCS1(HMGCS1),ACAT2(ACAT2)	http://www.kegg.jp/kegg-bin/show_pathway?map=map00650&multi_query=K01640+%23FFFFFF,red%0d%0aK07514+%23FFFFFF,red%0d%0aK01580+%23FFFFFF,red%0d%0aK00626+%23FFFFFF,green%0d%0aK01641+%23FFFFFF,green%0d%0a
pss00533	Glycosaminoglycan biosynthesis - keratan sulfate	Metabolism	Glycan biosynthesis and metabolism	2	2	4	15	0.136328	0.545313	LOC102447575(LOC102447575),CHST2(CHST2)	LOC102454695(LOC102454695),B3GNT7(B3GNT7)	http://www.kegg.jp/kegg-bin/show_pathway?map=map00533&multi_query=K09664+%23FFFFFF,green%0d%0aK09671+%23FFFFFF,green%0d%0aK04745+%23FFFFFF,red%0d%0aK04746+%23FFFFFF,red%0d%0a
pss00630	Glyoxylate and dicarboxylate metabolism	Metabolism	Carbohydrate metabolism	5	1	6	27	0.151248	0.586025	LOC102450557(LOC102450557),LOC102447912(LOC102447912),GLUL(GLUL),LOC102450327(LOC102450327),GLDC(GLDC)	ACAT2(ACAT2)	http://www.kegg.jp/kegg-bin/show_pathway?map=map00630&multi_query=K01895+%23FFFFFF,red%0d%0aK00626+%23FFFFFF,green%0d%0aK01915+%23FFFFFF,red%0d%0aK00281+%23FFFFFF,red%0d%0aK00049+%23FFFFFF,red%0d%0a
pss04270	Vascular smooth muscle contraction	Organismal Systems	Circulatory system	13	7	20	116	0.154217	0.586025	AGT(AGT),BRAF(BRAF),PLA2G1B(PLA2G1B),KCNMB2(KCNMB2),LOC102446945(LOC102446945),LOC102459783(LOC102459783),PLA2G4B(PLA2G4B),LOC112547289(LOC112547289),LOC102454640(LOC102454640),GUCY1A1(GUCY1A1),GUCY1A2(GUCY1A2),ACTG2(ACTG2),LOC102451515(LOC102451515)	MYLK3(MYLK3),LOC106732455(LOC106732455),ADCY7(ADCY7),ADRA1B(ADRA1B),LOC102463328(LOC102463328),LOC102451624(LOC102451624),ADCY5(ADCY5)	http://www.kegg.jp/kegg-bin/show_pathway?map=map04270&multi_query=K16342+%23FFFFFF,purple%0d%0aK19663+%23FFFFFF,red%0d%0aK08045+%23FFFFFF,green%0d%0aK04938+%23FFFFFF,red%0d%0aK09821+%23FFFFFF,red%0d%0aK08047+%23FFFFFF,green%0d%0aK00907+%23FFFFFF,green%0d%0aK12315+%23FFFFFF,red%0d%0aK12318+%23FFFFFF,red%0d%0aK04263+%23FFFFFF,red%0d%0aK12332+%23FFFFFF,green%0d%0aK01047+%23FFFFFF,red%0d%0aK04365+%23…
pss00450	Selenocompound metabolism	Metabolism	Metabolism of other amino acids	1	3	4	16	0.16329	0.59901	CTH(CTH)	MTR(MTR),PSTK(PSTK),SEPSECS(SEPSECS)	http://www.kegg.jp/kegg-bin/show_pathway?map=map00450&multi_query=K01758+%23FFFFFF,red%0d%0aK03341+%23FFFFFF,green%0d%0aK10837+%23FFFFFF,green%0d%0aK00548+%23FFFFFF,green%0d%0a
pss04260	Cardiac muscle contraction	Organismal Systems	Circulatory system	10	2	12	65	0.165516	0.59901	CACNG3(CACNG3),CACNB4(CACNB4),CACNB2(CACNB2),MYL3(MYL3),LOC102456632(LOC102456632),LOC102450688(LOC102450688),TNNC1(TNNC1),LOC102460301(LOC102460301),TNNT2(TNNT2),LOC102456979(LOC102456979)	CACNA2D1(CACNA2D1),LOC102455980(LOC102455980)	http://www.kegg.jp/kegg-bin/show_pathway?map=map04260&multi_query=K12314+%23FFFFFF,red%0d%0aK04863+%23FFFFFF,red%0d%0aK12749+%23FFFFFF,red%0d%0aK05865+%23FFFFFF,red%0d%0aK12045+%23FFFFFF,red%0d%0aK17751+%23FFFFFF,purple%0d%0aK04865+%23FFFFFF,red%0d%0aK04858+%23FFFFFF,green%0d%0aK04868+%23FFFFFF,red%0d%0aK10375+%23FFFFFF,red%0d%0aK05853+%23FFFFFF,red%0d%0a
pss04145	Phagosome	Cellular Processes	Transport and catabolism	10	12	22	131	0.170337	0.602121	SFTPD(SFTPD),LOC102455457(LOC102455457),LOC102463089(LOC102463089),LOC102445063(LOC102445063),LOC102456804(LOC102456804),LOC102454048(LOC102454048),LOC102456554(LOC102456554),ATP6V0A4(ATP6V0A4),LOC102444998(LOC102444998),TUBB1(TUBB1)	CTSL(CTSL),LOC112545842(LOC112545842),LOC112547828(LOC112547828),LOC102445290(LOC102445290),LOC102446295(LOC102446295),LOC102456456(LOC102456456),PLA2R1(PLA2R1),LOC106731800(LOC106731800),TLR2(TLR2),CD36(CD36),LOC102456197(LOC102456197),DYNC2H1(DYNC2H1)	http://www.kegg.jp/kegg-bin/show_pathway?map=map04145&multi_query=K10068+%23FFFFFF,red%0d%0aK10414+%23FFFFFF,green%0d%0aK07375+%23FFFFFF,red%0d%0aK06751+%23FFFFFF,green%0d%0aK06259+%23FFFFFF,green%0d%0aK10789+%23FFFFFF,red%0d%0aK06856+%23FFFFFF,green%0d%0aK06560+%23FFFFFF,green%0d%0aK01365+%23FFFFFF,green%0d%0aK10159+%23FFFFFF,purple%0d%0aK06493+%23FFFFFF,red%0d%0aK06563+%23FFFFFF,green%0d%0aK021…
pss00240	Pyrimidine metabolism	Metabolism	Nucleotide metabolism	5	5	10	53	0.175895	0.607636	LOC102447842(LOC102447842),DPYD(DPYD),UPP1(UPP1),NT5C1A(NT5C1A),AK9(AK9)	ENTPD1(ENTPD1),NME3(NME3),RRM2(RRM2),TYMS(TYMS),ENTPD5(ENTPD5)	http://www.kegg.jp/kegg-bin/show_pathway?map=map00240&multi_query=K01510+%23FFFFFF,green%0d%0aK00207+%23FFFFFF,red%0d%0aK18533+%23FFFFFF,red%0d%0aK00560+%23FFFFFF,green%0d%0aK00940+%23FFFFFF,green%0d%0aK01511+%23FFFFFF,green%0d%0aK01081+%23FFFFFF,red%0d%0aK00757+%23FFFFFF,red%0d%0aK01513+%23FFFFFF,red%0d%0aK10808+%23FFFFFF,green%0d%0a
pss00360	Phenylalanine metabolism	Metabolism	Amino acid metabolism	3	1	4	17	0.19197	0.634336	LOC102461938(LOC102461938),TAT(TAT),LOC102456958(LOC102456958)	LOC102458451(LOC102458451)	http://www.kegg.jp/kegg-bin/show_pathway?map=map00360&multi_query=K03334+%23FFFFFF,purple%0d%0aK00815+%23FFFFFF,red%0d%0a
pss00670	One carbon pool by folate	Metabolism	Metabolism of cofactors and vitamins	2	2	4	17	0.19197	0.634336	LOC102463032(LOC102463032),ALDH1L2(ALDH1L2)	MTR(MTR),TYMS(TYMS)	http://www.kegg.jp/kegg-bin/show_pathway?map=map00670&multi_query=K13990+%23FFFFFF,red%0d%0aK00560+%23FFFFFF,green%0d%0aK00289+%23FFFFFF,red%0d%0aK00548+%23FFFFFF,green%0d%0a
pss00565	Ether lipid metabolism	Metabolism	Lipid metabolism	5	4	9	48	0.197749	0.639528	PLA2G1B(PLA2G1B),PLB1(PLB1),LOC102446945(LOC102446945),PLA2G4B(PLA2G4B),LOC112547289(LOC112547289)	CEPT1(CEPT1),LOC106732455(LOC106732455),ENPP2(ENPP2),LOC102451624(LOC102451624)	http://www.kegg.jp/kegg-bin/show_pathway?map=map00565&multi_query=K01122+%23FFFFFF,green%0d%0aK01047+%23FFFFFF,red%0d%0aK16342+%23FFFFFF,purple%0d%0aK14621+%23FFFFFF,red%0d%0aK13644+%23FFFFFF,green%0d%0a
pss04512	ECM-receptor interaction	Environmental Information Processing	Signaling molecules and interaction	9	5	14	81	0.205078	0.649414	LOC102444998(LOC102444998),SDC4(SDC4),LAMB3(LAMB3),LOC106731762(LOC106731762),LOC102459430(LOC102459430),FRAS1(FRAS1),COL9A1(COL9A1),FREM2(FREM2),ITGA7(ITGA7)	CD44(CD44),COL9A3(COL9A3),CD36(CD36),ITGA4(ITGA4),LOC102456223(LOC102456223)	http://www.kegg.jp/kegg-bin/show_pathway?map=map04512&multi_query=K16338+%23FFFFFF,red%0d%0aK06483+%23FFFFFF,green%0d%0aK06259+%23FFFFFF,green%0d%0aK06252+%23FFFFFF,red%0d%0aK06237+%23FFFFFF,red%0d%0aK06256+%23FFFFFF,green%0d%0aK06238+%23FFFFFF,green%0d%0aK23380+%23FFFFFF,red%0d%0aK06583+%23FFFFFF,red%0d%0aK06493+%23FFFFFF,red%0d%0aK08131+%23FFFFFF,purple%0d%0aK06244+%23FFFFFF,red%0d%0aK23379+%23…
pss00052	Galactose metabolism	Metabolism	Carbohydrate metabolism	4	1	5	24	0.220337	0.663779	GALM(GALM),LOC102447192(LOC102447192),SI(SI),G6PC2(G6PC2)	LOC102448447(LOC102448447)	http://www.kegg.jp/kegg-bin/show_pathway?map=map00052&multi_query=K12047+%23FFFFFF,red%0d%0aK00011+%23FFFFFF,green%0d%0aK01084+%23FFFFFF,red%0d%0aK00844+%23FFFFFF,red%0d%0aK01785+%23FFFFFF,red%0d%0a
pss00051	Fructose and mannose metabolism	Metabolism	Carbohydrate metabolism	4	1	5	24	0.220337	0.663779	ALDOB(ALDOB),GMPPB(GMPPB),LOC102447388(LOC102447388),LOC102447192(LOC102447192)	LOC102448447(LOC102448447)	http://www.kegg.jp/kegg-bin/show_pathway?map=map00051&multi_query=K03841+%23FFFFFF,red%0d%0aK01623+%23FFFFFF,red%0d%0aK00011+%23FFFFFF,green%0d%0aK00966+%23FFFFFF,red%0d%0aK00844+%23FFFFFF,red%0d%0a
pss04217	Necroptosis	Cellular Processes	Cell growth and death	15	5	20	123	0.226614	0.663779	LOC102445328(LOC102445328),MAPK10(MAPK10),LOC102461453(LOC102461453),LOC102448896(LOC102448896),LOC102462633(LOC102462633),LOC102447009(LOC102447009),LOC102454558(LOC102454558),GLUL(GLUL),LOC102453347(LOC102453347),LOC102446945(LOC102446945),LOC102448244(LOC102448244),CAMK2A(CAMK2A),SLC25A4(SLC25A4),LOC112547289(LOC112547289),PLA2G4B(PLA2G4B)	LOC106732455(LOC106732455),IFNG(IFNG),BCL2(BCL2),TNFSF10(TNFSF10),LOC102451624(LOC102451624)	http://www.kegg.jp/kegg-bin/show_pathway?map=map04217&multi_query=K05863+%23FFFFFF,red%0d%0aK04515+%23FFFFFF,red%0d%0aK04721+%23FFFFFF,green%0d%0aK04687+%23FFFFFF,green%0d%0aK02161+%23FFFFFF,green%0d%0aK04722+%23FFFFFF,red%0d%0aK04440+%23FFFFFF,red%0d%0aK16342+%23FFFFFF,purple%0d%0aK01915+%23FFFFFF,red%0d%0aK11251+%23FFFFFF,red%0d%0aK04519+%23FFFFFF,red%0d%0a
pss00760	Nicotinate and nicotinamide metabolism	Metabolism	Metabolism of cofactors and vitamins	4	3	7	37	0.231211	0.663779	NT5C1A(NT5C1A),LOC102453110(LOC102453110),NMNAT2(NMNAT2),LOC102447842(LOC102447842)	AOX1(AOX1),CD38(CD38),NUDT12(NUDT12)	http://www.kegg.jp/kegg-bin/show_pathway?map=map00760&multi_query=K06210+%23FFFFFF,red%0d%0aK01242+%23FFFFFF,green%0d%0aK03426+%23FFFFFF,green%0d%0aK01081+%23FFFFFF,red%0d%0aK00323+%23FFFFFF,red%0d%0aK00157+%23FFFFFF,green%0d%0aK01513+%23FFFFFF,red%0d%0a
pss04370	VEGF signaling pathway	Environmental Information Processing	Signal transduction	6	4	10	57	0.241108	0.663779	LOC102446945(LOC102446945),LOC102459783(LOC102459783),MAPK13(MAPK13),PLA2G4B(PLA2G4B),LOC112547289(LOC112547289),HSPB1(HSPB1)	LOC102451624(LOC102451624),NFATC2(NFATC2),LOC102462482(LOC102462482),LOC106732455(LOC106732455)	http://www.kegg.jp/kegg-bin/show_pathway?map=map04370&multi_query=K17332+%23FFFFFF,green%0d%0aK00922+%23FFFFFF,green%0d%0aK04455+%23FFFFFF,red%0d%0aK04441+%23FFFFFF,red%0d%0aK16342+%23FFFFFF,purple%0d%0aK19663+%23FFFFFF,red%0d%0a
pss04914	Progesterone-mediated oocyte maturation	Organismal Systems	Endocrine system	5	8	13	77	0.2423	0.663779	LOC102451515(LOC102451515),MAPK13(MAPK13),BRAF(BRAF),MAPK10(MAPK10),INS(INS)	ADCY5(ADCY5),CCNB1(CCNB1),CDC16(CDC16),SPDYC(SPDYC),CDK1(CDK1),ADCY7(ADCY7),IGF1(IGF1),LOC102462482(LOC102462482)	http://www.kegg.jp/kegg-bin/show_pathway?map=map04914&multi_query=K00922+%23FFFFFF,green%0d%0aK03353+%23FFFFFF,green%0d%0aK05868+%23FFFFFF,green%0d%0aK04365+%23FFFFFF,red%0d%0aK02087+%23FFFFFF,green%0d%0aK08044+%23FFFFFF,red%0d%0aK04440+%23FFFFFF,red%0d%0aK08047+%23FFFFFF,green%0d%0aK04441+%23FFFFFF,red%0d%0aK05459+%23FFFFFF,green%0d%0aK08694+%23FFFFFF,green%0d%0aK08045+%23FFFFFF,green%0d%0aK0452…
pss00750	Vitamin B6 metabolism	Metabolism	Metabolism of cofactors and vitamins	1	1	2	7	0.2447	0.663779	PSAT1(PSAT1)	AOX1(AOX1)	http://www.kegg.jp/kegg-bin/show_pathway?map=map00750&multi_query=K00157+%23FFFFFF,green%0d%0aK00831+%23FFFFFF,red%0d%0a
pss04210	Apoptosis	Cellular Processes	Cell growth and death	12	13	25	159	0.245735	0.663779	DDIT3(DDIT3),NTRK1(NTRK1),ATF4(ATF4),LOC102455484(LOC102455484),GADD45A(GADD45A),LOC102462548(LOC102462548),LOC106732727(LOC106732727),MAPK10(MAPK10),LOC102462794(LOC102462794),LOC102462633(LOC102462633),LOC106732762(LOC106732762),PMAIP1(PMAIP1)	LOC102459655(LOC102459655),CASP2(CASP2),LOC102459428(LOC102459428),LOC102455354(LOC102455354),LOC102463497(LOC102463497),CTSL(CTSL),LOC102454843(LOC102454843),LOC102454985(LOC102454985),BCL2(BCL2),TNFSF10(TNFSF10),LOC102462482(LOC102462482),LOC102459334(LOC102459334),LOC112547190(LOC112547190)	http://www.kegg.jp/kegg-bin/show_pathway?map=map04210&multi_query=K01353+%23FFFFFF,purple%0d%0aK04722+%23FFFFFF,red%0d%0aK02186+%23FFFFFF,green%0d%0aK04440+%23FFFFFF,red%0d%0aK01365+%23FFFFFF,green%0d%0aK01371+%23FFFFFF,green%0d%0aK04721+%23FFFFFF,green%0d%0aK02161+%23FFFFFF,green%0d%0aK07818+%23FFFFFF,purple%0d%0aK04452+%23FFFFFF,red%0d%0aK10131+%23FFFFFF,red%0d%0aK04402+%23FFFFFF,red%0d%0aK0092…
pss00520	Amino sugar and nucleotide sugar metabolism	Metabolism	Carbohydrate metabolism	5	2	7	38	0.25281	0.663779	GMPPB(GMPPB),UAP1(UAP1),LOC102449541(LOC102449541),GFPT2(GFPT2),LOC102447192(LOC102447192)	LOC102447870(LOC102447870),HEXB(HEXB)	http://www.kegg.jp/kegg-bin/show_pathway?map=map00520&multi_query=K00326+%23FFFFFF,green%0d%0aK00844+%23FFFFFF,red%0d%0aK00966+%23FFFFFF,red%0d%0aK12373+%23FFFFFF,green%0d%0aK00820+%23FFFFFF,red%0d%0aK00972+%23FFFFFF,red%0d%0aK01183+%23FFFFFF,red%0d%0a
pss00220	Arginine biosynthesis	Metabolism	Amino acid metabolism	4	0	4	19	0.253284	0.663779	ASL(ASL),NOS2(NOS2),GLUL(GLUL),NAGS(NAGS)	-	http://www.kegg.jp/kegg-bin/show_pathway?map=map00220&multi_query=K01755+%23FFFFFF,red%0d%0aK11067+%23FFFFFF,red%0d%0aK13241+%23FFFFFF,red%0d%0aK01915+%23FFFFFF,red%0d%0a
pss00350	Tyrosine metabolism	Metabolism	Amino acid metabolism	4	2	6	32	0.263397	0.678583	LOC102451983(LOC102451983),LOC102456958(LOC102456958),LOC102461938(LOC102461938),TAT(TAT)	AOX1(AOX1),LOC102458451(LOC102458451)	http://www.kegg.jp/kegg-bin/show_pathway?map=map00350&multi_query=K03334+%23FFFFFF,purple%0d%0aK00815+%23FFFFFF,red%0d%0aK00157+%23FFFFFF,green%0d%0aK13951+%23FFFFFF,red%0d%0a
pss04910	Insulin signaling pathway	Organismal Systems	Endocrine system	13	6	19	124	0.324098	0.821049	LOC102447388(LOC102447388),G6PC2(G6PC2),INS(INS),RPS6KB2(RPS6KB2),MAPK10(MAPK10),LOC102447192(LOC102447192),LOC102451702(LOC102451702),BRAF(BRAF),PRKAA2(PRKAA2),LOC102447309(LOC102447309),PCK1(PCK1),SOCS2(SOCS2),IRS1(IRS1)	LOC102462482(LOC102462482),PPP1R3B(PPP1R3B),LOC102460336(LOC102460336),CBLB(CBLB),PPP1R3C(PPP1R3C),LOC102448772(LOC102448772)	http://www.kegg.jp/kegg-bin/show_pathway?map=map04910&multi_query=K01084+%23FFFFFF,red%0d%0aK04694+%23FFFFFF,green%0d%0aK07189+%23FFFFFF,purple%0d%0aK04440+%23FFFFFF,red%0d%0aK22517+%23FFFFFF,green%0d%0aK03841+%23FFFFFF,red%0d%0aK00922+%23FFFFFF,green%0d%0aK16172+%23FFFFFF,red%0d%0aK15909+%23FFFFFF,green%0d%0aK07198+%23FFFFFF,red%0d%0aK04365+%23FFFFFF,red%0d%0aK01596+%23FFFFFF,red%0d%0aK04695+%23…
pss04912	GnRH signaling pathway	Organismal Systems	Endocrine system	9	5	14	90	0.337426	0.840799	LOC102451515(LOC102451515),LOC102446945(LOC102446945),CAMK2A(CAMK2A),ATF4(ATF4),MAPK13(MAPK13),PLA2G4B(PLA2G4B),LOC112547289(LOC112547289),MAPK10(MAPK10),HBEGF(HBEGF)	ADCY5(ADCY5),LOC102451624(LOC102451624),LOC106732455(LOC106732455),MAP2K6(MAP2K6),ADCY7(ADCY7)	http://www.kegg.jp/kegg-bin/show_pathway?map=map04912&multi_query=K16342+%23FFFFFF,purple%0d%0aK08045+%23FFFFFF,green%0d%0aK08047+%23FFFFFF,green%0d%0aK08044+%23FFFFFF,red%0d%0aK04441+%23FFFFFF,red%0d%0aK08523+%23FFFFFF,red%0d%0aK04433+%23FFFFFF,green%0d%0aK04440+%23FFFFFF,red%0d%0aK04374+%23FFFFFF,red%0d%0aK04515+%23FFFFFF,red%0d%0a
pss00983	Drug metabolism - other enzymes	Metabolism	Xenobiotics biodegradation and metabolism	6	2	8	50	0.369264	0.905293	LOC102454048(LOC102454048),UPP1(UPP1),DPYD(DPYD),LOC102463089(LOC102463089),LOC102459991(LOC102459991),LOC102460451(LOC102460451)	NME3(NME3),RRM2(RRM2)	http://www.kegg.jp/kegg-bin/show_pathway?map=map00983&multi_query=K10808+%23FFFFFF,green%0d%0aK00799+%23FFFFFF,red%0d%0aK00207+%23FFFFFF,red%0d%0aK00940+%23FFFFFF,green%0d%0aK10789+%23FFFFFF,red%0d%0aK00699+%23FFFFFF,red%0d%0aK00757+%23FFFFFF,red%0d%0a
pss04371	Apelin signaling pathway	Environmental Information Processing	Signal transduction	11	6	17	114	0.38113	0.907382	LOC102455630(LOC102455630),LOC102451515(LOC102451515),LOC102455872(LOC102455872),NOS2(NOS2),PRKAA2(PRKAA2),SERPINE1(SERPINE1),CTGF(CTGF),LOC102450075(LOC102450075),MAP1LC3C(MAP1LC3C),MYL3(MYL3),RPS6KB2(RPS6KB2)	ADCY5(ADCY5),CAMK4(CAMK4),ADCY7(ADCY7),KLF2(KLF2),MYLK3(MYLK3),LOC102463720(LOC102463720)	http://www.kegg.jp/kegg-bin/show_pathway?map=map04371&multi_query=K05689+%23FFFFFF,red%0d%0aK05869+%23FFFFFF,green%0d%0aK08047+%23FFFFFF,green%0d%0aK07198+%23FFFFFF,red%0d%0aK00907+%23FFFFFF,green%0d%0aK06827+%23FFFFFF,red%0d%0aK10435+%23FFFFFF,red%0d%0aK04174+%23FFFFFF,purple%0d%0aK12749+%23FFFFFF,red%0d%0aK03982+%23FFFFFF,red%0d%0aK08044+%23FFFFFF,red%0d%0aK08045+%23FFFFFF,green%0d%0aK04688+%23…
pss04010	MAPK signaling pathway	Environmental Information Processing	Signal transduction	26	10	36	250	0.382272	0.907382	FGFR3(FGFR3),FGF6(FGF6),PDGFC(PDGFC),INS(INS),BRAF(BRAF),CACNG3(CACNG3),MAPK10(MAPK10),CACNB4(CACNB4),CACNB2(CACNB2),CACNA1B(CACNA1B),ATF4(ATF4),LOC102448244(LOC102448244),LOC102446945(LOC102446945),LOC102459783(LOC102459783),EREG(EREG),GADD45A(GADD45A),PLA2G4B(PLA2G4B),MAPK13(MAPK13),LOC112547289(LOC112547289),HSPA8(HSPA8),CACNA1I(CACNA1I),NTRK1(NTRK1),IL1RAP(IL1RAP),MET(MET),DDIT3(DDIT3),HSPB1(…	MAPK8IP1(MAPK8IP1),MAP2K6(MAP2K6),CACNA2D1(CACNA2D1),LOC106732455(LOC106732455),IGF1(IGF1),NTRK2(NTRK2),EFNA5(EFNA5),LOC102451624(LOC102451624),NTF3(NTF3),RASGRP1(RASGRP1)	http://www.kegg.jp/kegg-bin/show_pathway?map=map04010&multi_query=K04868+%23FFFFFF,red%0d%0aK04350+%23FFFFFF,green%0d%0aK04433+%23FFFFFF,green%0d%0aK04358+%23FFFFFF,red%0d%0aK03176+%23FFFFFF,red%0d%0aK05462+%23FFFFFF,green%0d%0aK04434+%23FFFFFF,green%0d%0aK09784+%23FFFFFF,red%0d%0aK04360+%23FFFFFF,green%0d%0aK04858+%23FFFFFF,green%0d%0aK04441+%23FFFFFF,red%0d%0aK05450+%23FFFFFF,red%0d%0aK04455+%2…
pss00980	Metabolism of xenobiotics by cytochrome P450	Metabolism	Xenobiotics biodegradation and metabolism	5	0	5	30	0.388025	0.907382	LOC102460451(LOC102460451),LOC102459991(LOC102459991),LOC102451983(LOC102451983),LOC102459465(LOC102459465),LOC102456152(LOC102456152)	-	http://www.kegg.jp/kegg-bin/show_pathway?map=map00980&multi_query=K15680+%23FFFFFF,red%0d%0aK13951+%23FFFFFF,red%0d%0aK00699+%23FFFFFF,red%0d%0aK01253+%23FFFFFF,red%0d%0aK00799+%23FFFFFF,red%0d%0a
pss00534	Glycosaminoglycan biosynthesis - heparan sulfate / heparin	Metabolism	Glycan biosynthesis and metabolism	0	4	4	24	0.416227	0.958584	-	LOC102459910(LOC102459910),B3GALT6(B3GALT6),HS3ST1(HS3ST1),LOC102456831(LOC102456831)	http://www.kegg.jp/kegg-bin/show_pathway?map=map00534&multi_query=K02579+%23FFFFFF,green%0d%0aK01024+%23FFFFFF,green%0d%0aK02578+%23FFFFFF,green%0d%0aK00734+%23FFFFFF,green%0d%0a
pss00330	Arginine and proline metabolism	Metabolism	Amino acid metabolism	6	0	6	39	0.441555	0.966292	GAMT(GAMT),CKMT2(CKMT2),CKB(CKB),ODC1(ODC1),DAO(DAO),NOS2(NOS2)	-	http://www.kegg.jp/kegg-bin/show_pathway?map=map00330&multi_query=K00933+%23FFFFFF,red%0d%0aK00273+%23FFFFFF,red%0d%0aK13241+%23FFFFFF,red%0d%0aK01581+%23FFFFFF,red%0d%0aK00542+%23FFFFFF,red%0d%0a
pss00524	Neomycin, kanamycin and gentamicin biosynthesis	Metabolism	Biosynthesis of other secondary metabolites	1	0	1	4	0.443023	0.966292	LOC102447192(LOC102447192)	-	http://www.kegg.jp/kegg-bin/show_pathway?map=map00524&multi_query=K00844+%23FFFFFF,red%0d%0a
pss00290	Valine, leucine and isoleucine biosynthesis	Metabolism	Amino acid metabolism	1	0	1	4	0.443023	0.966292	BCAT1(BCAT1)	-	http://www.kegg.jp/kegg-bin/show_pathway?map=map00290&multi_query=K00826+%23FFFFFF,red%0d%0a
pss00071	Fatty acid degradation	Metabolism	Lipid metabolism	4	1	5	32	0.445003	0.966292	EHHADH(EHHADH),ACSL5(ACSL5),ACSL1(ACSL1),LOC102451983(LOC102451983)	ACAT2(ACAT2)	http://www.kegg.jp/kegg-bin/show_pathway?map=map00071&multi_query=K07514+%23FFFFFF,red%0d%0aK01897+%23FFFFFF,red%0d%0aK13951+%23FFFFFF,red%0d%0aK00626+%23FFFFFF,green%0d%0a
pss04920	Adipocytokine signaling pathway	Organismal Systems	Endocrine system	7	2	9	61	0.452339	0.968388	PRKAA2(PRKAA2),PCK1(PCK1),IRS1(IRS1),G6PC2(G6PC2),ACSL5(ACSL5),ACSL1(ACSL1),MAPK10(MAPK10)	RXRA(RXRA),CD36(CD36)	http://www.kegg.jp/kegg-bin/show_pathway?map=map04920&multi_query=K06259+%23FFFFFF,green%0d%0aK01084+%23FFFFFF,red%0d%0aK01596+%23FFFFFF,red%0d%0aK01897+%23FFFFFF,red%0d%0aK04440+%23FFFFFF,red%0d%0aK16172+%23FFFFFF,red%0d%0aK07198+%23FFFFFF,red%0d%0aK08524+%23FFFFFF,green%0d%0a
pss00410	beta-Alanine metabolism	Metabolism	Metabolism of other amino acids	4	0	4	26	0.480124	0.999986	CSAD(CSAD),EHHADH(EHHADH),DPYD(DPYD),GAD2(GAD2)	-	http://www.kegg.jp/kegg-bin/show_pathway?map=map00410&multi_query=K18966+%23FFFFFF,red%0d%0aK00207+%23FFFFFF,red%0d%0aK07514+%23FFFFFF,red%0d%0aK01580+%23FFFFFF,red%0d%0a
pss00603	Glycosphingolipid biosynthesis - globo and isoglobo series	Metabolism	Glycan biosynthesis and metabolism	2	1	3	19	0.488858	0.999986	A3GALT2(A3GALT2),GBGT1(GBGT1)	HEXB(HEXB)	http://www.kegg.jp/kegg-bin/show_pathway?map=map00603&multi_query=K12373+%23FFFFFF,green%0d%0aK20736+%23FFFFFF,red%0d%0aK00722+%23FFFFFF,red%0d%0a
pss04142	Lysosome	Cellular Processes	Transport and catabolism	11	7	18	129	0.493427	0.999986	LOC106732597(LOC106732597),LOC102452548(LOC102452548),LOC112547215(LOC112547215),LOC102455738(LOC102455738),LAPTM4B(LAPTM4B),LOC102446209(LOC102446209),LOC102450564(LOC102450564),AP1S3(AP1S3),LOC102453964(LOC102453964),ATP6V0A4(ATP6V0A4),LOC102455240(LOC102455240)	CTSL(CTSL),LOC102459334(LOC102459334),HEXB(HEXB),GALC(GALC),AGA(AGA),CTNS(CTNS),FUCA2(FUCA2)	http://www.kegg.jp/kegg-bin/show_pathway?map=map04142&multi_query=K01444+%23FFFFFF,green%0d%0aK12373+%23FFFFFF,green%0d%0aK01206+%23FFFFFF,green%0d%0aK12395+%23FFFFFF,red%0d%0aK01202+%23FFFFFF,green%0d%0aK01365+%23FFFFFF,green%0d%0aK02154+%23FFFFFF,red%0d%0aK12393+%23FFFFFF,red%0d%0aK12387+%23FFFFFF,red%0d%0aK01371+%23FFFFFF,green%0d%0aK01319+%23FFFFFF,red%0d%0aK12382+%23FFFFFF,red%0d%0aK12386+%2…
pss00604	Glycosphingolipid biosynthesis - ganglio series	Metabolism	Glycan biosynthesis and metabolism	0	2	2	12	0.500572	0.999986	-	HEXB(HEXB),ST8SIA5(ST8SIA5)	http://www.kegg.jp/kegg-bin/show_pathway?map=map00604&multi_query=K03369+%23FFFFFF,green%0d%0aK12373+%23FFFFFF,green%0d%0a
pss00470	D-Amino acid metabolism	Metabolism	Metabolism of other amino acids	1	0	1	5	0.518869	0.999986	DAO(DAO)	-	http://www.kegg.jp/kegg-bin/show_pathway?map=map00470&multi_query=K00273+%23FFFFFF,red%0d%0a
pss00790	Folate biosynthesis	Metabolism	Metabolism of cofactors and vitamins	3	1	4	28	0.541098	0.999986	LOC102453775(LOC102453775),GCH1(GCH1),PCBD1(PCBD1)	LOC102448447(LOC102448447)	http://www.kegg.jp/kegg-bin/show_pathway?map=map00790&multi_query=K01737+%23FFFFFF,red%0d%0aK01495+%23FFFFFF,red%0d%0aK01724+%23FFFFFF,red%0d%0aK00011+%23FFFFFF,green%0d%0a
pss04623	Cytosolic DNA-sensing pathway	Organismal Systems	Immune system	7	0	7	51	0.552298	0.999986	LOC102448244(LOC102448244),LOC102443642(LOC102443642),LOC106731489(LOC106731489),IRF7(IRF7),LOC102463713(LOC102463713),CGAS(CGAS),LOC112546990(LOC112546990)	-	http://www.kegg.jp/kegg-bin/show_pathway?map=map04623&multi_query=K12499+%23FFFFFF,red%0d%0aK04519+%23FFFFFF,red%0d%0aK09447+%23FFFFFF,red%0d%0aK12964+%23FFFFFF,red%0d%0aK17834+%23FFFFFF,red%0d%0a
pss04218	Cellular senescence	Cellular Processes	Cell growth and death	9	10	19	141	0.556708	0.999986	LOC102453911(LOC102453911),GADD45A(GADD45A),SERPINE1(SERPINE1),MAPK13(MAPK13),SLC25A4(SLC25A4),LOC102453637(LOC102453637),GATA4(GATA4),LOC102449535(LOC102449535),CDKN1A(CDKN1A)	CDK6(CDK6),NFATC2(NFATC2),CCNB1(CCNB1),LOC102454894(LOC102454894),E2F3(E2F3),CCND2(CCND2),LOC102462482(LOC102462482),MAP2K6(MAP2K6),CDK1(CDK1),LOC102446295(LOC102446295)	http://www.kegg.jp/kegg-bin/show_pathway?map=map04218&multi_query=K05868+%23FFFFFF,green%0d%0aK03982+%23FFFFFF,red%0d%0aK00922+%23FFFFFF,green%0d%0aK02087+%23FFFFFF,green%0d%0aK17332+%23FFFFFF,green%0d%0aK02091+%23FFFFFF,green%0d%0aK10151+%23FFFFFF,green%0d%0aK06620+%23FFFFFF,green%0d%0aK04433+%23FFFFFF,green%0d%0aK04441+%23FFFFFF,red%0d%0aK06751+%23FFFFFF,green%0d%0aK10030+%23FFFFFF,purple%0d%0a…
pss04216	Ferroptosis	Cellular Processes	Cell growth and death	6	0	6	44	0.564588	0.999986	SLC39A14(SLC39A14),ACSL5(ACSL5),ACSL1(ACSL1),MAP1LC3C(MAP1LC3C),TF(TF),CP(CP)	-	http://www.kegg.jp/kegg-bin/show_pathway?map=map04216&multi_query=K14736+%23FFFFFF,red%0d%0aK14720+%23FFFFFF,red%0d%0aK10435+%23FFFFFF,red%0d%0aK01897+%23FFFFFF,red%0d%0aK13624+%23FFFFFF,red%0d%0a
pss04310	Wnt signaling pathway	Environmental Information Processing	Signal transduction	9	9	18	135	0.576446	0.999986	FZD9(FZD9),MAPK10(MAPK10),AXIN1(AXIN1),WNT16(WNT16),BAMBI(BAMBI),CAMK2A(CAMK2A),LOC102459783(LOC102459783),LGR5(LGR5),WNT4(WNT4)	DKK1(DKK1),NOTUM(NOTUM),CCND2(CCND2),LEF1(LEF1),SOST(SOST),NFATC2(NFATC2),AXIN2(AXIN2),NKD1(NKD1),CBY1(CBY1)	http://www.kegg.jp/kegg-bin/show_pathway?map=map04310&multi_query=K10151+%23FFFFFF,green%0d%0aK16834+%23FFFFFF,green%0d%0aK23402+%23FFFFFF,green%0d%0aK02157+%23FFFFFF,red%0d%0aK00408+%23FFFFFF,red%0d%0aK19882+%23FFFFFF,green%0d%0aK03213+%23FFFFFF,green%0d%0aK04385+%23FFFFFF,green%0d%0aK17332+%23FFFFFF,green%0d%0aK10162+%23FFFFFF,red%0d%0aK01558+%23FFFFFF,red%0d%0aK04440+%23FFFFFF,red%0d%0aK02842+…
pss04510	Focal adhesion	Cellular Processes	Cellular community - eukaryotes	15	9	24	180	0.577504	0.999986	PDGFC(PDGFC),LOC106731762(LOC106731762),LOC102457840(LOC102457840),LOC102459430(LOC102459430),COL9A1(COL9A1),BRAF(BRAF),ITGA7(ITGA7),MAPK10(MAPK10),LOC102459783(LOC102459783),LOC102444998(LOC102444998),MYL5(MYL5),LAMB3(LAMB3),MET(MET),MYL7(MYL7),MYL10(MYL10)	BCL2(BCL2),TLN2(TLN2),CCND2(CCND2),LOC102462482(LOC102462482),ITGA4(ITGA4),MYLK3(MYLK3),LOC102456223(LOC102456223),IGF1(IGF1),COL9A3(COL9A3)	http://www.kegg.jp/kegg-bin/show_pathway?map=map04510&multi_query=K04440+%23FFFFFF,red%0d%0aK12758+%23FFFFFF,red%0d%0aK10151+%23FFFFFF,green%0d%0aK06271+%23FFFFFF,green%0d%0aK12756+%23FFFFFF,red%0d%0aK06583+%23FFFFFF,red%0d%0aK00907+%23FFFFFF,green%0d%0aK04365+%23FFFFFF,red%0d%0aK05450+%23FFFFFF,red%0d%0aK19663+%23FFFFFF,red%0d%0aK06244+%23FFFFFF,red%0d%0aK06483+%23FFFFFF,green%0d%0aK00922+%23FFF…
pss00440	Phosphonate and phosphinate metabolism	Metabolism	Metabolism of other amino acids	0	1	1	6	0.5844	0.999986	-	CEPT1(CEPT1)	http://www.kegg.jp/kegg-bin/show_pathway?map=map00440&multi_query=K13644+%23FFFFFF,green%0d%0a
pss04540	Gap junction	Cellular Processes	Cellular community - eukaryotes	7	4	11	83	0.586956	0.999986	PDGFC(PDGFC),LOC102455457(LOC102455457),LOC102451515(LOC102451515),GUCY1A2(GUCY1A2),GUCY1A1(GUCY1A1),TUBB1(TUBB1),LOC102459783(LOC102459783)	CDK1(CDK1),ADCY7(ADCY7),HTR2B(HTR2B),ADCY5(ADCY5)	http://www.kegg.jp/kegg-bin/show_pathway?map=map04540&multi_query=K05450+%23FFFFFF,red%0d%0aK07375+%23FFFFFF,red%0d%0aK04157+%23FFFFFF,green%0d%0aK02087+%23FFFFFF,green%0d%0aK12318+%23FFFFFF,red%0d%0aK19663+%23FFFFFF,red%0d%0aK08044+%23FFFFFF,red%0d%0aK08047+%23FFFFFF,green%0d%0aK08045+%23FFFFFF,green%0d%0a
pss00480	Glutathione metabolism	Metabolism	Metabolism of other amino acids	3	3	6	45	0.587654	0.999986	ODC1(ODC1),LOC102459991(LOC102459991),GPX3(GPX3)	CHAC2(CHAC2),RRM2(RRM2),GPX8(GPX8)	http://www.kegg.jp/kegg-bin/show_pathway?map=map00480&multi_query=K00799+%23FFFFFF,red%0d%0aK00432+%23FFFFFF,purple%0d%0aK07232+%23FFFFFF,green%0d%0aK01581+%23FFFFFF,red%0d%0aK10808+%23FFFFFF,green%0d%0a
pss00140	Steroid hormone biosynthesis	Metabolism	Lipid metabolism	3	3	6	46	0.610072	0.999986	LOC102460451(LOC102460451),DHRS11(DHRS11),LOC102459465(LOC102459465)	LOC102444110(LOC102444110),LOC102462176(LOC102462176),LOC102457003(LOC102457003)	http://www.kegg.jp/kegg-bin/show_pathway?map=map00140&multi_query=K00699+%23FFFFFF,red%0d%0aK00489+%23FFFFFF,green%0d%0aK07414+%23FFFFFF,green%0d%0aK22970+%23FFFFFF,red%0d%0aK01015+%23FFFFFF,green%0d%0aK15680+%23FFFFFF,red%0d%0a
pss00053	Ascorbate and aldarate metabolism	Metabolism	Carbohydrate metabolism	1	1	2	15	0.625535	0.999986	LOC102460451(LOC102460451)	LOC102452718(LOC102452718)	http://www.kegg.jp/kegg-bin/show_pathway?map=map00053&multi_query=K00699+%23FFFFFF,red%0d%0aK00103+%23FFFFFF,green%0d%0a
pss04621	NOD-like receptor signaling pathway	Organismal Systems	Immune system	13	5	18	139	0.628835	0.999986	IRF7(IRF7),LOC102463713(LOC102463713),LOC102463052(LOC102463052),LOC102453911(LOC102453911),LOC102448244(LOC102448244),LOC102447754(LOC102447754),MAPK13(MAPK13),CASR(CASR),LOC102455367(LOC102455367),MAP1LC3C(MAP1LC3C),MAPK10(MAPK10),LOC102462847(LOC102462847),GPRC6A(GPRC6A)	LOC102454794(LOC102454794),LOC102451222(LOC102451222),LOC102462075(LOC102462075),LOC102454894(LOC102454894),BCL2(BCL2)	http://www.kegg.jp/kegg-bin/show_pathway?map=map04621&multi_query=K04441+%23FFFFFF,red%0d%0aK14216+%23FFFFFF,red%0d%0aK10435+%23FFFFFF,red%0d%0aK21100+%23FFFFFF,red%0d%0aK13916+%23FFFFFF,purple%0d%0aK04440+%23FFFFFF,red%0d%0aK12499+%23FFFFFF,red%0d%0aK10030+%23FFFFFF,purple%0d%0aK09447+%23FFFFFF,red%0d%0aK04977+%23FFFFFF,green%0d%0aK12796+%23FFFFFF,green%0d%0aK04622+%23FFFFFF,red%0d%0aK02161+%23F…
pss00600	Sphingolipid metabolism	Metabolism	Lipid metabolism	4	2	6	47	0.631799	0.999986	NEU3(NEU3),LOC102446209(LOC102446209),ASAH2(ASAH2),LOC102443738(LOC102443738)	NEU2(NEU2),GALC(GALC)	http://www.kegg.jp/kegg-bin/show_pathway?map=map00600&multi_query=K12382+%23FFFFFF,red%0d%0aK01202+%23FFFFFF,green%0d%0aK12357+%23FFFFFF,purple%0d%0aK12349+%23FFFFFF,red%0d%0a
pss00740	Riboflavin metabolism	Metabolism	Metabolism of cofactors and vitamins	1	0	1	7	0.641017	0.999986	LOC102447842(LOC102447842)	-	http://www.kegg.jp/kegg-bin/show_pathway?map=map00740&multi_query=K01513+%23FFFFFF,red%0d%0a
pss00514	Other types of O-glycan biosynthesis	Metabolism	Glycan biosynthesis and metabolism	3	2	5	40	0.65117	0.999986	GALNT17(GALNT17),COLGALT2(COLGALT2),GALNT3(GALNT3)	GALNT4(GALNT4),GALNT5(GALNT5)	http://www.kegg.jp/kegg-bin/show_pathway?map=map00514&multi_query=K11703+%23FFFFFF,red%0d%0aK00710+%23FFFFFF,purple%0d%0a
pss00310	Lysine degradation	Metabolism	Amino acid metabolism	4	2	6	50	0.69254	0.999986	HYKK(HYKK),SMYD1(SMYD1),EHHADH(EHHADH),COLGALT2(COLGALT2)	ACAT2(ACAT2),NSD2(NSD2)	http://www.kegg.jp/kegg-bin/show_pathway?map=map00310&multi_query=K00626+%23FFFFFF,green%0d%0aK11426+%23FFFFFF,red%0d%0aK07514+%23FFFFFF,red%0d%0aK18201+%23FFFFFF,red%0d%0aK11703+%23FFFFFF,red%0d%0aK11424+%23FFFFFF,green%0d%0a
pss00061	Fatty acid biosynthesis	Metabolism	Lipid metabolism	2	0	2	17	0.694492	0.999986	ACSL1(ACSL1),ACSL5(ACSL5)	-	http://www.kegg.jp/kegg-bin/show_pathway?map=map00061&multi_query=K01897+%23FFFFFF,red%0d%0a
pss04530	Tight junction	Cellular Processes	Cellular community - eukaryotes	17	2	19	154	0.714802	0.999986	MARVELD2(MARVELD2),CGN(CGN),CRB3(CRB3),MARVELD3(MARVELD3),GATA4(GATA4),LOC102454797(LOC102454797),PPP2R2C(PPP2R2C),CGNL1(CGNL1),LOC102447673(LOC102447673),PRKAA2(PRKAA2),CLDN2(CLDN2),F11R(F11R),OCEL1(OCEL1),MAPK10(MAPK10),OCLN(OCLN),LOC102458879(LOC102458879),CFTR(CFTR)	AMOTL1(AMOTL1),RDX(RDX)	http://www.kegg.jp/kegg-bin/show_pathway?map=map04530&multi_query=K06786+%23FFFFFF,red%0d%0aK21099+%23FFFFFF,red%0d%0aK04440+%23FFFFFF,red%0d%0aK06090+%23FFFFFF,red%0d%0aK04354+%23FFFFFF,red%0d%0aK17291+%23FFFFFF,red%0d%0aK06087+%23FFFFFF,red%0d%0aK06104+%23FFFFFF,green%0d%0aK09183+%23FFFFFF,red%0d%0aK05762+%23FFFFFF,green%0d%0aK07198+%23FFFFFF,red%0d%0aK06102+%23FFFFFF,red%0d%0aK06089+%23FFFFFF,…
pss00040	Pentose and glucuronate interconversions	Metabolism	Carbohydrate metabolism	1	1	2	18	0.724846	0.999986	LOC102460451(LOC102460451)	LOC102448447(LOC102448447)	http://www.kegg.jp/kegg-bin/show_pathway?map=map00040&multi_query=K00699+%23FFFFFF,red%0d%0aK00011+%23FFFFFF,green%0d%0a
pss04114	Oocyte meiosis	Cellular Processes	Cell growth and death	5	8	13	108	0.726386	0.999986	LOC102451515(LOC102451515),MAPK13(MAPK13),SMC1B(SMC1B),CAMK2A(CAMK2A),INS(INS)	CCNB1(CCNB1),ADCY5(ADCY5),CDC16(CDC16),IGF1(IGF1),ADCY7(ADCY7),CDK1(CDK1),SPDYC(SPDYC),LOC102452579(LOC102452579)	http://www.kegg.jp/kegg-bin/show_pathway?map=map04114&multi_query=K08694+%23FFFFFF,green%0d%0aK05868+%23FFFFFF,green%0d%0aK06636+%23FFFFFF,red%0d%0aK04441+%23FFFFFF,red%0d%0aK05459+%23FFFFFF,green%0d%0aK08044+%23FFFFFF,red%0d%0aK03353+%23FFFFFF,green%0d%0aK08836+%23FFFFFF,green%0d%0aK04515+%23FFFFFF,red%0d%0aK02087+%23FFFFFF,green%0d%0aK08047+%23FFFFFF,green%0d%0aK04526+%23FFFFFF,red%0d%0aK08045+…
pss00230	Purine metabolism	Metabolism	Nucleotide metabolism	8	7	15	124	0.72909	0.999986	LOC102458363(LOC102458363),AK9(AK9),NT5C1A(NT5C1A),GUCY1A1(GUCY1A1),GUCY1A2(GUCY1A2),LOC102451515(LOC102451515),LOC102447842(LOC102447842),PDE1C(PDE1C)	PDE7B(PDE7B),ENTPD5(ENTPD5),RRM2(RRM2),ADCY7(ADCY7),NME3(NME3),ENTPD1(ENTPD1),ADCY5(ADCY5)	http://www.kegg.jp/kegg-bin/show_pathway?map=map00230&multi_query=K08047+%23FFFFFF,green%0d%0aK13755+%23FFFFFF,red%0d%0aK00940+%23FFFFFF,green%0d%0aK01510+%23FFFFFF,green%0d%0aK08045+%23FFFFFF,green%0d%0aK10808+%23FFFFFF,green%0d%0aK12318+%23FFFFFF,red%0d%0aK01513+%23FFFFFF,red%0d%0aK01511+%23FFFFFF,green%0d%0aK08044+%23FFFFFF,red%0d%0aK01081+%23FFFFFF,red%0d%0aK01466+%23FFFFFF,red%0d%0aK18436+%2…
pss00561	Glycerolipid metabolism	Metabolism	Lipid metabolism	2	4	6	52	0.729146	0.999986	CEL(CEL),PNLIP(PNLIP)	AGPAT4(AGPAT4),LPIN2(LPIN2),DGAT1(DGAT1),LOC102448447(LOC102448447)	http://www.kegg.jp/kegg-bin/show_pathway?map=map00561&multi_query=K15728+%23FFFFFF,green%0d%0aK12298+%23FFFFFF,red%0d%0aK11155+%23FFFFFF,green%0d%0aK00011+%23FFFFFF,green%0d%0aK14074+%23FFFFFF,red%0d%0aK13523+%23FFFFFF,green%0d%0a
pss00920	Sulfur metabolism	Metabolism	Energy metabolism	1	0	1	9	0.732188	0.999986	SELENBP1(SELENBP1)	-	http://www.kegg.jp/kegg-bin/show_pathway?map=map00920&multi_query=K17285+%23FFFFFF,red%0d%0a
pss04340	Hedgehog signaling pathway	Environmental Information Processing	Signal transduction	2	3	5	44	0.733861	0.999986	LOC102454375(LOC102454375),LOC102445016(LOC102445016)	CDON(CDON),BCL2(BCL2),CCND2(CCND2)	http://www.kegg.jp/kegg-bin/show_pathway?map=map04340&multi_query=K02161+%23FFFFFF,green%0d%0aK20033+%23FFFFFF,green%0d%0aK00910+%23FFFFFF,red%0d%0aK10151+%23FFFFFF,green%0d%0aK06233+%23FFFFFF,red%0d%0a
pss04916	Melanogenesis	Organismal Systems	Endocrine system	7	3	10	86	0.751346	0.999986	LOC102459783(LOC102459783),CAMK2A(CAMK2A),WNT4(WNT4),LOC102449550(LOC102449550),LOC102451515(LOC102451515),WNT16(WNT16),FZD9(FZD9)	ADCY5(ADCY5),LEF1(LEF1),ADCY7(ADCY7)	http://www.kegg.jp/kegg-bin/show_pathway?map=map04916&multi_query=K01558+%23FFFFFF,red%0d%0aK08047+%23FFFFFF,green%0d%0aK04515+%23FFFFFF,red%0d%0aK02842+%23FFFFFF,red%0d%0aK19663+%23FFFFFF,red%0d%0aK08045+%23FFFFFF,green%0d%0aK04492+%23FFFFFF,green%0d%0aK04198+%23FFFFFF,red%0d%0aK00408+%23FFFFFF,red%0d%0aK08044+%23FFFFFF,red%0d%0a
pss00532	Glycosaminoglycan biosynthesis - chondroitin sulfate / dermatan sulfate	Metabolism	Glycan biosynthesis and metabolism	0	2	2	19	0.75261	0.999986	-	B3GALT6(B3GALT6),CSGALNACT1(CSGALNACT1)	http://www.kegg.jp/kegg-bin/show_pathway?map=map00532&multi_query=K00734+%23FFFFFF,green%0d%0aK00746+%23FFFFFF,green%0d%0a
pss00900	Terpenoid backbone biosynthesis	Metabolism	Metabolism of terpenoids and polyketides	0	2	2	19	0.75261	0.999986	-	ACAT2(ACAT2),HMGCS1(HMGCS1)	http://www.kegg.jp/kegg-bin/show_pathway?map=map00900&multi_query=K01641+%23FFFFFF,green%0d%0aK00626+%23FFFFFF,green%0d%0a
pss00640	Propanoate metabolism	Metabolism	Carbohydrate metabolism	3	0	3	28	0.754573	0.999986	ACSS3(ACSS3),EHHADH(EHHADH),LOC102447912(LOC102447912)	-	http://www.kegg.jp/kegg-bin/show_pathway?map=map00640&multi_query=K01908+%23FFFFFF,red%0d%0aK07514+%23FFFFFF,red%0d%0aK01895+%23FFFFFF,red%0d%0a
pss00564	Glycerophospholipid metabolism	Metabolism	Lipid metabolism	6	5	11	96	0.775062	0.999986	PLA2G1B(PLA2G1B),ETNPPL(ETNPPL),PLB1(PLB1),LOC102446945(LOC102446945),LOC112547289(LOC112547289),PLA2G4B(PLA2G4B)	LOC106732455(LOC106732455),CEPT1(CEPT1),LPIN2(LPIN2),LOC102451624(LOC102451624),AGPAT4(AGPAT4)	http://www.kegg.jp/kegg-bin/show_pathway?map=map00564&multi_query=K15728+%23FFFFFF,green%0d%0aK14286+%23FFFFFF,red%0d%0aK01047+%23FFFFFF,red%0d%0aK13523+%23FFFFFF,green%0d%0aK13644+%23FFFFFF,green%0d%0aK16342+%23FFFFFF,purple%0d%0aK14621+%23FFFFFF,red%0d%0a
pss04622	RIG-I-like receptor signaling pathway	Organismal Systems	Immune system	5	1	6	55	0.778108	0.999986	MAPK10(MAPK10),LOC102450014(LOC102450014),IRF7(IRF7),MAPK13(MAPK13),LOC102453911(LOC102453911)	LOC102454894(LOC102454894)	http://www.kegg.jp/kegg-bin/show_pathway?map=map04622&multi_query=K10030+%23FFFFFF,purple%0d%0aK04441+%23FFFFFF,red%0d%0aK05441+%23FFFFFF,red%0d%0aK09447+%23FFFFFF,red%0d%0aK04440+%23FFFFFF,red%0d%0a
pss00130	Ubiquinone and other terpenoid-quinone biosynthesis	Metabolism	Metabolism of cofactors and vitamins	1	0	1	11	0.800229	0.999986	TAT(TAT)	-	http://www.kegg.jp/kegg-bin/show_pathway?map=map00130&multi_query=K00815+%23FFFFFF,red%0d%0a
pss04810	Regulation of actin cytoskeleton	Cellular Processes	Cell motility	12	11	23	195	0.80318	0.999986	INS(INS),PDGFC(PDGFC),BRAF(BRAF),LOC102457840(LOC102457840),LOC102444998(LOC102444998),F2R(F2R),FGF6(FGF6),FGFR3(FGFR3),ITGA7(ITGA7),MYL5(MYL5),MYL7(MYL7),MYL10(MYL10)	CXCR4(CXCR4),ITGAE(ITGAE),MYLK3(MYLK3),F2(F2),CHRM4(CHRM4),DIAPH3(DIAPH3),FGD3(FGD3),RDX(RDX),CHRM3(CHRM3),ITGA4(ITGA4),LOC102462482(LOC102462482)	http://www.kegg.jp/kegg-bin/show_pathway?map=map04810&multi_query=K06583+%23FFFFFF,red%0d%0aK04189+%23FFFFFF,green%0d%0aK06524+%23FFFFFF,green%0d%0aK05722+%23FFFFFF,green%0d%0aK05745+%23FFFFFF,green%0d%0aK04358+%23FFFFFF,red%0d%0aK12758+%23FFFFFF,red%0d%0aK05450+%23FFFFFF,red%0d%0aK03914+%23FFFFFF,red%0d%0aK04131+%23FFFFFF,green%0d%0aK12753+%23FFFFFF,red%0d%0aK12754+%23FFFFFF,red%0d%0aK05094+%23F…
pss04350	TGF-beta signaling pathway	Environmental Information Processing	Signal transduction	5	4	9	83	0.814738	0.999986	RPS6KB2(RPS6KB2),GREM2(GREM2),LOC102449535(LOC102449535),BAMBI(BAMBI),LOC102445218(LOC102445218)	LOC102458437(LOC102458437),LOC102461383(LOC102461383),IFNG(IFNG),BMP7(BMP7)	http://www.kegg.jp/kegg-bin/show_pathway?map=map04350&multi_query=K10162+%23FFFFFF,red%0d%0aK04685+%23FFFFFF,red%0d%0aK04688+%23FFFFFF,red%0d%0aK16622+%23FFFFFF,green%0d%0aK21283+%23FFFFFF,red%0d%0aK23318+%23FFFFFF,red%0d%0aK04668+%23FFFFFF,green%0d%0aK16621+%23FFFFFF,green%0d%0aK04687+%23FFFFFF,green%0d%0a
pss04330	Notch signaling pathway	Environmental Information Processing	Signal transduction	3	3	6	58	0.820101	0.999986	PTCRA(PTCRA),HEY1(HEY1),RBPJL(RBPJL)	RBPJ(RBPJ),HES4(HES4),LOC102454467(LOC102454467)	http://www.kegg.jp/kegg-bin/show_pathway?map=map04330&multi_query=K06055+%23FFFFFF,green%0d%0aK09091+%23FFFFFF,red%0d%0aK06056+%23FFFFFF,red%0d%0aK06054+%23FFFFFF,green%0d%0aK06053+%23FFFFFF,purple%0d%0a
pss00515	Mannose type O-glycan biosynthesis	Metabolism	Glycan biosynthesis and metabolism	1	1	2	22	0.821818	0.999986	LARGE2(LARGE2)	FKTN(FKTN)	http://www.kegg.jp/kegg-bin/show_pathway?map=map00515&multi_query=K09668+%23FFFFFF,red%0d%0aK19872+%23FFFFFF,green%0d%0a
pss04744	Phototransduction	Organismal Systems	Sensory system	1	1	2	22	0.821818	0.999986	LOC102447101(LOC102447101)	SLC24A1(SLC24A1)	http://www.kegg.jp/kegg-bin/show_pathway?map=map04744&multi_query=K04952+%23FFFFFF,red%0d%0aK13749+%23FFFFFF,green%0d%0a
pss00030	Pentose phosphate pathway	Metabolism	Carbohydrate metabolism	2	0	2	22	0.821818	0.999986	LOC102447388(LOC102447388),ALDOB(ALDOB)	-	http://www.kegg.jp/kegg-bin/show_pathway?map=map00030&multi_query=K03841+%23FFFFFF,red%0d%0aK01623+%23FFFFFF,red%0d%0a
pss00563	Glycosylphosphatidylinositol (GPI)-anchor biosynthesis	Metabolism	Glycan biosynthesis and metabolism	0	2	2	23	0.840707	0.999986	-	PIGG(PIGG),PIGW(PIGW)	http://www.kegg.jp/kegg-bin/show_pathway?map=map00563&multi_query=K05283+%23FFFFFF,green%0d%0aK05310+%23FFFFFF,green%0d%0a
pss01040	Biosynthesis of unsaturated fatty acids	Metabolism	Lipid metabolism	1	2	3	33	0.846255	0.999986	ELOVL7(ELOVL7)	LOC102461463(LOC102461463),FADS2(FADS2)	http://www.kegg.jp/kegg-bin/show_pathway?map=map01040&multi_query=K00659+%23FFFFFF,green%0d%0aK10250+%23FFFFFF,red%0d%0aK10226+%23FFFFFF,green%0d%0a
pss04520	Adherens junction	Cellular Processes	Cellular community - eukaryotes	4	3	7	69	0.847507	0.999986	LMO7(LMO7),LOC102455630(LOC102455630),MET(MET),LOC102455872(LOC102455872)	LEF1(LEF1),SNAI1(SNAI1),SNAI2(SNAI2)	http://www.kegg.jp/kegg-bin/show_pathway?map=map04520&multi_query=K05099+%23FFFFFF,red%0d%0aK06084+%23FFFFFF,red%0d%0aK04492+%23FFFFFF,green%0d%0aK05689+%23FFFFFF,red%0d%0aK05707+%23FFFFFF,green%0d%0aK05706+%23FFFFFF,green%0d%0a
pss03450	Non-homologous end-joining	Genetic Information Processing	Replication and repair	0	1	1	13	0.851002	0.999986	-	LIG4(LIG4)	http://www.kegg.jp/kegg-bin/show_pathway?map=map03450&multi_query=K10777+%23FFFFFF,green%0d%0a
pss00860	Porphyrin metabolism	Metabolism	Metabolism of cofactors and vitamins	2	0	2	24	0.857764	0.999986	LOC102460451(LOC102460451),CP(CP)	-	http://www.kegg.jp/kegg-bin/show_pathway?map=map00860&multi_query=K13624+%23FFFFFF,red%0d%0aK00699+%23FFFFFF,red%0d%0a
pss04130	SNARE interactions in vesicular transport	Genetic Information Processing	Folding, sorting and degradation	3	0	3	34	0.860538	0.999986	LOC102454908(LOC102454908),STX1B(STX1B),BET1(BET1)	-	http://www.kegg.jp/kegg-bin/show_pathway?map=map04130&multi_query=K08486+%23FFFFFF,red%0d%0aK08504+%23FFFFFF,red%0d%0a
pss03460	Fanconi anemia pathway	Genetic Information Processing	Replication and repair	0	4	4	44	0.867786	0.999986	-	HES4(HES4),RMI1(RMI1),BRCA1(BRCA1),FANCC(FANCC)	http://www.kegg.jp/kegg-bin/show_pathway?map=map03460&multi_query=K06054+%23FFFFFF,green%0d%0aK10990+%23FFFFFF,green%0d%0aK10605+%23FFFFFF,green%0d%0aK10890+%23FFFFFF,green%0d%0a
pss03440	Homologous recombination	Genetic Information Processing	Replication and repair	1	2	3	35	0.873644	0.999986	SYCP3(SYCP3)	BRCA1(BRCA1),XRCC3(XRCC3)	http://www.kegg.jp/kegg-bin/show_pathway?map=map03440&multi_query=K10880+%23FFFFFF,green%0d%0aK19528+%23FFFFFF,red%0d%0aK10605+%23FFFFFF,green%0d%0a
pss04150	mTOR signaling pathway	Environmental Information Processing	Signal transduction	10	4	14	133	0.883498	0.999986	FZD9(FZD9),SESN2(SESN2),LOC102459783(LOC102459783),INS(INS),BRAF(BRAF),RPS6KB2(RPS6KB2),WNT4(WNT4),PRKAA2(PRKAA2),IRS1(IRS1),WNT16(WNT16)	CASTOR2(CASTOR2),IGF1(IGF1),LOC102462482(LOC102462482),LPIN2(LPIN2)	http://www.kegg.jp/kegg-bin/show_pathway?map=map04150&multi_query=K16172+%23FFFFFF,red%0d%0aK07198+%23FFFFFF,red%0d%0aK01558+%23FFFFFF,red%0d%0aK00922+%23FFFFFF,green%0d%0aK04365+%23FFFFFF,red%0d%0aK19663+%23FFFFFF,red%0d%0aK15728+%23FFFFFF,green%0d%0aK04526+%23FFFFFF,red%0d%0aK05459+%23FFFFFF,green%0d%0aK20394+%23FFFFFF,red%0d%0aK02842+%23FFFFFF,red%0d%0aK04688+%23FFFFFF,red%0d%0aK00408+%23FFFFF…
pss03022	Basal transcription factors	Genetic Information Processing	Transcription	1	2	3	36	0.885648	0.999986	GTF2IRD1(GTF2IRD1)	TAF4(TAF4),LOC102460364(LOC102460364)	http://www.kegg.jp/kegg-bin/show_pathway?map=map03022&multi_query=K03129+%23FFFFFF,green%0d%0aK03121+%23FFFFFF,red%0d%0a
pss02010	ABC transporters	Environmental Information Processing	Membrane transport	1	2	3	37	0.896624	0.999986	CFTR(CFTR)	ABCA13(ABCA13),ABCG1(ABCG1)	http://www.kegg.jp/kegg-bin/show_pathway?map=map02010&multi_query=K05679+%23FFFFFF,green%0d%0aK05031+%23FFFFFF,red%0d%0aK05647+%23FFFFFF,green%0d%0a
pss05132	Salmonella infection	Human Diseases	Infectious disease: bacterial	14	12	26	236	0.903532	0.999986	DCTN3(DCTN3),MYL5(MYL5),MAPK13(MAPK13),LOC102448244(LOC102448244),TUBB1(TUBB1),PODXL(PODXL),LOC102453911(LOC102453911),MYL10(MYL10),MYL7(MYL7),LOC102445063(LOC102445063),LOC102457840(LOC102457840),LOC102462633(LOC102462633),LOC102455457(LOC102455457),MAPK10(MAPK10)	DYNC2H1(DYNC2H1),PTPRC(PTPRC),TLR2(TLR2),STX10(STX10),RAB9B(RAB9B),TNFSF10(TNFSF10),LOC102462482(LOC102462482),LEF1(LEF1),LOC102454894(LOC102454894),BCL2(BCL2),TLR5(TLR5),MAP2K6(MAP2K6)	http://www.kegg.jp/kegg-bin/show_pathway?map=map05132&multi_query=K12758+%23FFFFFF,red%0d%0aK10425+%23FFFFFF,red%0d%0aK10030+%23FFFFFF,purple%0d%0aK10159+%23FFFFFF,purple%0d%0aK02161+%23FFFFFF,green%0d%0aK07900+%23FFFFFF,green%0d%0aK12756+%23FFFFFF,red%0d%0aK10414+%23FFFFFF,green%0d%0aK04440+%23FFFFFF,red%0d%0aK10168+%23FFFFFF,green%0d%0aK12753+%23FFFFFF,red%0d%0aK12754+%23FFFFFF,red%0d%0aK04433+…
pss03430	Mismatch repair	Genetic Information Processing	Replication and repair	0	1	1	16	0.904048	0.999986	-	MLH3(MLH3)	http://www.kegg.jp/kegg-bin/show_pathway?map=map03430&multi_query=K08739+%23FFFFFF,green%0d%0a
pss00531	Glycosaminoglycan degradation	Metabolism	Glycan biosynthesis and metabolism	0	1	1	16	0.904048	0.999986	-	HEXB(HEXB)	http://www.kegg.jp/kegg-bin/show_pathway?map=map00531&multi_query=K12373+%23FFFFFF,green%0d%0a
pss00562	Inositol phosphate metabolism	Metabolism	Carbohydrate metabolism	3	3	6	70	0.928999	0.999986	MTMR7(MTMR7),PLCH2(PLCH2),ISYNA1(ISYNA1)	LOC102448772(LOC102448772),SYNJ2(SYNJ2),LOC102462482(LOC102462482)	http://www.kegg.jp/kegg-bin/show_pathway?map=map00562&multi_query=K15909+%23FFFFFF,green%0d%0aK00922+%23FFFFFF,green%0d%0aK20279+%23FFFFFF,green%0d%0aK01858+%23FFFFFF,red%0d%0aK19006+%23FFFFFF,red%0d%0aK18083+%23FFFFFF,red%0d%0a
pss03030	DNA replication	Genetic Information Processing	Replication and repair	0	2	2	30	0.929425	0.999986	-	POLA1(POLA1),LOC102462305(LOC102462305)	http://www.kegg.jp/kegg-bin/show_pathway?map=map03030&multi_query=K02320+%23FFFFFF,green%0d%0aK02212+%23FFFFFF,green%0d%0a
pss00513	Various types of N-glycan biosynthesis	Metabolism	Glycan biosynthesis and metabolism	1	2	3	42	0.938501	0.999986	TUSC3(TUSC3)	HEXB(HEXB),LOC102450756(LOC102450756)	http://www.kegg.jp/kegg-bin/show_pathway?map=map00513&multi_query=K12669+%23FFFFFF,red%0d%0aK07432+%23FFFFFF,green%0d%0aK12373+%23FFFFFF,green%0d%0a
pss00190	Oxidative phosphorylation	Metabolism	Energy metabolism	1	9	10	111	0.948317	0.999986	ATP6V0A4(ATP6V0A4)	ND5(ND5),NDUFA1(NDUFA1),ND3(ND3),ND1(ND1),ND6(ND6),ATP8(ATP8),ND4(ND4),ND4L(ND4L),ND2(ND2)	http://www.kegg.jp/kegg-bin/show_pathway?map=map00190&multi_query=K02154+%23FFFFFF,red%0d%0aK03881+%23FFFFFF,green%0d%0aK03884+%23FFFFFF,green%0d%0aK03945+%23FFFFFF,green%0d%0aK03878+%23FFFFFF,green%0d%0aK03882+%23FFFFFF,green%0d%0aK02125+%23FFFFFF,green%0d%0aK03880+%23FFFFFF,green%0d%0aK03883+%23FFFFFF,green%0d%0aK03879+%23FFFFFF,green%0d%0a
pss04140	Autophagy - animal	Cellular Processes	Transport and catabolism	7	5	12	130	0.951778	0.999986	RPS6KB2(RPS6KB2),INS(INS),LOC102457935(LOC102457935),MAP1LC3C(MAP1LC3C),MAPK10(MAPK10),PRKAA2(PRKAA2),IRS1(IRS1)	RAB39B(RAB39B),BCL2(BCL2),LOC102462482(LOC102462482),CTSL(CTSL),NRBF2(NRBF2)	http://www.kegg.jp/kegg-bin/show_pathway?map=map04140&multi_query=K04688+%23FFFFFF,red%0d%0aK04440+%23FFFFFF,red%0d%0aK10435+%23FFFFFF,red%0d%0aK07925+%23FFFFFF,green%0d%0aK04526+%23FFFFFF,red%0d%0aK02161+%23FFFFFF,green%0d%0aK07198+%23FFFFFF,red%0d%0aK21246+%23FFFFFF,green%0d%0aK16172+%23FFFFFF,red%0d%0aK08342+%23FFFFFF,red%0d%0aK00922+%23FFFFFF,green%0d%0aK01365+%23FFFFFF,green%0d%0a
pss04625	C-type lectin receptor signaling pathway	Organismal Systems	Immune system	3	5	8	94	0.953489	0.999986	LOC102448244(LOC102448244),MAPK13(MAPK13),MAPK10(MAPK10)	CBLB(CBLB),NFATC2(NFATC2),LOC102462482(LOC102462482),LOC102453719(LOC102453719),LOC102445290(LOC102445290)	http://www.kegg.jp/kegg-bin/show_pathway?map=map04625&multi_query=K04519+%23FFFFFF,red%0d%0aK06563+%23FFFFFF,green%0d%0aK04440+%23FFFFFF,red%0d%0aK17332+%23FFFFFF,green%0d%0aK04441+%23FFFFFF,red%0d%0aK22517+%23FFFFFF,green%0d%0aK00922+%23FFFFFF,green%0d%0aK05443+%23FFFFFF,green%0d%0a
pss00510	N-Glycan biosynthesis	Metabolism	Glycan biosynthesis and metabolism	1	2	3	47	0.964189	0.999986	TUSC3(TUSC3)	DOLK(DOLK),LOC102450756(LOC102450756)	http://www.kegg.jp/kegg-bin/show_pathway?map=map00510&multi_query=K07432+%23FFFFFF,green%0d%0aK00902+%23FFFFFF,green%0d%0aK12669+%23FFFFFF,red%0d%0a
pss04070	Phosphatidylinositol signaling system	Environmental Information Processing	Signal transduction	2	5	7	92	0.975215	0.999986	LOC102459783(LOC102459783),MTMR7(MTMR7)	LOC102462482(LOC102462482),SYNJ2(SYNJ2),IP6K3(IP6K3),PIP4P2(PIP4P2),LOC102448772(LOC102448772)	http://www.kegg.jp/kegg-bin/show_pathway?map=map04070&multi_query=K20279+%23FFFFFF,green%0d%0aK00922+%23FFFFFF,green%0d%0aK07756+%23FFFFFF,green%0d%0aK15909+%23FFFFFF,green%0d%0aK13084+%23FFFFFF,green%0d%0aK19663+%23FFFFFF,red%0d%0aK18083+%23FFFFFF,red%0d%0a
pss03050	Proteasome	Genetic Information Processing	Folding, sorting and degradation	0	2	2	39	0.976571	0.999986	-	IFNG(IFNG),PSMA8(PSMA8)	http://www.kegg.jp/kegg-bin/show_pathway?map=map03050&multi_query=K04687+%23FFFFFF,green%0d%0aK02731+%23FFFFFF,green%0d%0a
pss00970	Aminoacyl-tRNA biosynthesis	Genetic Information Processing	Translation	0	2	2	39	0.976571	0.999986	-	SEPSECS(SEPSECS),PSTK(PSTK)	http://www.kegg.jp/kegg-bin/show_pathway?map=map00970&multi_query=K03341+%23FFFFFF,green%0d%0aK10837+%23FFFFFF,green%0d%0a
pss04144	Endocytosis	Cellular Processes	Transport and catabolism	13	8	21	221	0.976807	0.999986	LOC102454836(LOC102454836),RAB11FIP4(RAB11FIP4),LOC102455463(LOC102455463),LOC102454375(LOC102454375),FGFR3(FGFR3),RABEP1(RABEP1),IQSEC3(IQSEC3),LOC102461026(LOC102461026),LOC102463951(LOC102463951),SNF8(SNF8),PSD(PSD),HSPA8(HSPA8),LOC102462098(LOC102462098)	LOC102446295(LOC102446295),SH3GL3(SH3GL3),CXCR4(CXCR4),SH3GL2(SH3GL2),RUFY2(RUFY2),LOC102451419(LOC102451419),LOC102460133(LOC102460133),CBLB(CBLB)	http://www.kegg.jp/kegg-bin/show_pathway?map=map04144&multi_query=K11247+%23FFFFFF,green%0d%0aK05068+%23FFFFFF,green%0d%0aK07940+%23FFFFFF,red%0d%0aK12485+%23FFFFFF,red%0d%0aK06751+%23FFFFFF,green%0d%0aK12494+%23FFFFFF,red%0d%0aK04180+%23FFFFFF,purple%0d%0aK12188+%23FFFFFF,red%0d%0aK04189+%23FFFFFF,green%0d%0aK12495+%23FFFFFF,red%0d%0aK07904+%23FFFFFF,red%0d%0aK03283+%23FFFFFF,red%0d%0aK12482+%23…
pss00020	Citrate cycle (TCA cycle)	Metabolism	Carbohydrate metabolism	1	0	1	26	0.977916	0.999986	PCK1(PCK1)	-	http://www.kegg.jp/kegg-bin/show_pathway?map=map00020&multi_query=K01596+%23FFFFFF,red%0d%0a
pss00601	Glycosphingolipid biosynthesis - lacto and neolacto series	Metabolism	Glycan biosynthesis and metabolism	1	1	2	40	0.979333	0.999986	ABO(ABO)	ST3GAL4(ST3GAL4)	http://www.kegg.jp/kegg-bin/show_pathway?map=map00601&multi_query=K03494+%23FFFFFF,green%0d%0aK00709+%23FFFFFF,red%0d%0a
pss00062	Fatty acid elongation	Metabolism	Lipid metabolism	1	0	1	27	0.980937	0.999986	ELOVL7(ELOVL7)	-	http://www.kegg.jp/kegg-bin/show_pathway?map=map00062&multi_query=K10250+%23FFFFFF,red%0d%0a
pss03020	RNA polymerase	Genetic Information Processing	Transcription	1	0	1	28	0.983544	0.999986	TWISTNB(TWISTNB)	-	http://www.kegg.jp/kegg-bin/show_pathway?map=map03020&multi_query=K03004+%23FFFFFF,red%0d%0a
pss04136	Autophagy - other	Cellular Processes	Transport and catabolism	1	0	1	29	0.985796	0.999986	LOC102457935(LOC102457935)	-	http://www.kegg.jp/kegg-bin/show_pathway?map=map04136&multi_query=K08342+%23FFFFFF,red%0d%0a
pss03420	Nucleotide excision repair	Genetic Information Processing	Replication and repair	0	1	1	37	0.995628	0.999986	-	XPC(XPC)	http://www.kegg.jp/kegg-bin/show_pathway?map=map03420&multi_query=K10838+%23FFFFFF,green%0d%0a
pss04137	Mitophagy - animal	Cellular Processes	Transport and catabolism	3	0	3	66	0.99602	0.999986	MAPK10(MAPK10),MAP1LC3C(MAP1LC3C),ATF4(ATF4)	-	http://www.kegg.jp/kegg-bin/show_pathway?map=map04137&multi_query=K04440+%23FFFFFF,red%0d%0aK04374+%23FFFFFF,red%0d%0aK10435+%23FFFFFF,red%0d%0a
pss04141	Protein processing in endoplasmic reticulum	Genetic Information Processing	Folding, sorting and degradation	7	2	9	148	0.99906	0.999986	HSPA8(HSPA8),ATF4(ATF4),ERO1A(ERO1A),DDIT3(DDIT3),TUSC3(TUSC3),CRYAB(CRYAB),MAPK10(MAPK10)	FBXO2(FBXO2),BCL2(BCL2)	http://www.kegg.jp/kegg-bin/show_pathway?map=map04141&multi_query=K04452+%23FFFFFF,red%0d%0aK12669+%23FFFFFF,red%0d%0aK04440+%23FFFFFF,red%0d%0aK10099+%23FFFFFF,green%0d%0aK04374+%23FFFFFF,red%0d%0aK02161+%23FFFFFF,green%0d%0aK03283+%23FFFFFF,red%0d%0aK09542+%23FFFFFF,red%0d%0aK10950+%23FFFFFF,red%0d%0a
pss03018	RNA degradation	Genetic Information Processing	Folding, sorting and degradation	2	0	2	64	0.999093	0.999986	ENO3(ENO3),ENO4(ENO4)	-	http://www.kegg.jp/kegg-bin/show_pathway?map=map03018&multi_query=K01689+%23FFFFFF,red%0d%0a
pss03008	Ribosome biogenesis in eukaryotes	Genetic Information Processing	Translation	1	1	2	66	0.999306	0.999986	RPP38(RPP38)	RPP30(RPP30)	http://www.kegg.jp/kegg-bin/show_pathway?map=map03008&multi_query=K14523+%23FFFFFF,red%0d%0aK03539+%23FFFFFF,green%0d%0a
pss04120	Ubiquitin mediated proteolysis	Genetic Information Processing	Folding, sorting and degradation	1	5	6	126	0.999727	0.999986	RHOBTB2(RHOBTB2)	CDC16(CDC16),CBLB(CBLB),BRCA1(BRCA1),FBXO2(FBXO2),LOC102460336(LOC102460336)	http://www.kegg.jp/kegg-bin/show_pathway?map=map04120&multi_query=K10605+%23FFFFFF,green%0d%0aK07868+%23FFFFFF,red%0d%0aK04694+%23FFFFFF,green%0d%0aK22517+%23FFFFFF,green%0d%0aK03353+%23FFFFFF,green%0d%0aK10099+%23FFFFFF,green%0d%0a
pss03040	Spliceosome	Genetic Information Processing	Transcription	3	1	4	112	0.999928	0.999986	PPIH(PPIH),SF3B5(SF3B5),HSPA8(HSPA8)	SRSF1(SRSF1)	http://www.kegg.jp/kegg-bin/show_pathway?map=map03040&multi_query=K03283+%23FFFFFF,red%0d%0aK09567+%23FFFFFF,red%0d%0aK12832+%23FFFFFF,red%0d%0aK12890+%23FFFFFF,green%0d%0a
pss03013	Nucleocytoplasmic transport	Genetic Information Processing	Translation	1	1	2	94	0.999985	0.999986	LOC102449205(LOC102449205)	KPNA2(KPNA2)	http://www.kegg.jp/kegg-bin/show_pathway?map=map03013&multi_query=K03231+%23FFFFFF,red%0d%0aK15043+%23FFFFFF,green%0d%0a
pss03015	mRNA surveillance pathway	Genetic Information Processing	Translation	1	0	1	76	0.999986	0.999986	PPP2R2C(PPP2R2C)	-	http://www.kegg.jp/kegg-bin/show_pathway?map=map03015&multi_query=K04354+%23FFFFFF,red%0d%0a

## Sheet: DEMs
pathway_name	Total	Hits	Up_hits	Down_hits	Pvalue	-Log10(Pvalue)	FDR	Impact	compounds	Compound_name	links
D-Amino acid metabolism	69	14	14	0	2.26119e-05	4.64566260139593	0.00477554	0.189	C00025; C00026; C00047; C00049; C00064; C00065; C00079; C00148; C00188; C00431; C00515; C00666; C01157; C03341	L-Glutamic acid; Oxoglutaric acid; L-Lysine; L-Aspartic acid; L-Glutamine; L-Serine; L-Phenylalanine; L-Proline; L-Threonine; 5-Aminopentanoic acid; D-Ornithine; Diaminopimelic acid; 4-Hydroxyproline; 2-Amino-4-oxopentanoate	https://www.genome.jp/kegg-bin/show_pathway?ko00470/C00025%09red/C00026%09red/C00047%09red/C00049%09red/C00064%09red/C00065%09red/C00079%09red/C00148%09red/C00188%09red/C00431%09red/C00515%09red/C00666%09red/C01157%09red/C03341%09red
Pyrimidine metabolism	64	13	11	2	4.38123e-05	4.35840380870445	0.00477554	0.3284	C00055; C00064; C00106; C00364; C00475; C00526; C00881; C01168; C01346; C02170; C02376; C05822; C21029	Cytidine monophosphate; L-Glutamine; Uracil; 5-Thymidylic acid; Cytidine; Deoxyuridine; Deoxycytidine; Pseudouridine 5'-phosphate; dUDP; Methylmalonic acid; 5-Methylcytosine; Cytidine 3'-monophosphate; (R)-3-Ureidoisobutyrate	https://www.genome.jp/kegg-bin/show_pathway?ko00240/C00055%09red/C00064%09red/C00106%09red/C00364%09red/C00475%09red/C00526%09red/C00881%09blue/C01168%09red/C01346%09red/C02170%09red/C02376%09blue/C05822%09red/C21029%09red
Phenylpropanoid biosynthesis	58	12	6	6	7.12455e-05	4.14724255561197	0.00481586	0.2362	C00079; C00315; C00761; C00933; C01197; C02325; C02666; C05619; C10454; C10945; C12204; C20465	L-Phenylalanine; Spermidine; Coniferin; Sinapine; Caffeic acid; Sinapyl alcohol; Coniferaldehyde; 5-Hydroxyferulic acid; Methyleugenol; Caffeylaldehyde; 5-Hydroxyconiferaldehyde; trans-Coumaryl acetate	https://www.genome.jp/kegg-bin/show_pathway?ko00940/C00079%09red/C00315%09red/C00761%09blue/C00933%09blue/C01197%09red/C02325%09blue/C02666%09red/C05619%09blue/C10454%09red/C10945%09blue/C12204%09red/C20465%09blue
ABC transporters	139	20	17	3	8.83644e-05	4.05372280980161	0.00481586	0.1439	C00025; C00047; C00049; C00064; C00065; C00079; C00148; C00188; C00212; C00245; C00315; C00378; C00475; C00526; C00559; C00881; C01157; C05349; C05512; C14819	L-Glutamic acid; L-Lysine; L-Aspartic acid; L-Glutamine; L-Serine; L-Phenylalanine; L-Proline; L-Threonine; Adenosine; Taurine; Spermidine; Thiamine; Cytidine; Deoxyuridine; Deoxyadenosine; Deoxycytidine; 4-Hydroxyproline; Ciprofloxacin; Deoxyinosine; Iron	https://www.genome.jp/kegg-bin/show_pathway?ko02010/C00025%09red/C00047%09red/C00049%09red/C00064%09red/C00065%09red/C00079%09red/C00148%09red/C00188%09red/C00212%09red/C00245%09red/C00315%09red/C00378%09red/C00475%09red/C00526%09red/C00559%09blue/C00881%09blue/C01157%09red/C05349%09red/C05512%09blue/C14819%09red
Ovarian steroidogenesis	24	7	0	7	0.000253392	3.59620634012712	0.0110479	0.2917	C00187; C00219; C00410; C00535; C00639; C01227; C05356	Cholesterol; Arachidonic acid; Progesterone; Testosterone; Prostaglandin F2a; Dehydroepiandrosterone; 5-HpETE	https://www.genome.jp/kegg-bin/show_pathway?ko04913/C00187%09blue/C00219%09blue/C00410%09blue/C00535%09blue/C00639%09blue/C01227%09blue/C05356%09blue
Neuroactive ligand-receptor interaction	53	10	6	4	0.000623351	3.20526702423306	0.0222029	0.1887	C00025; C00049; C00212; C00245; C00334; C00398; C00410; C00584; C00639; C04227	L-Glutamic acid; L-Aspartic acid; Adenosine; Taurine; gamma-Aminobutyric acid; Tryptamine; Progesterone; Prostaglandin E2; Prostaglandin F2a; p-Octopamine	https://www.genome.jp/kegg-bin/show_pathway?ko04080/C00025%09red/C00049%09red/C00212%09red/C00245%09red/C00334%09red/C00398%09blue/C00410%09blue/C00584%09blue/C00639%09blue/C04227%09red
Alanine, aspartate and glutamate metabolism	28	7	6	1	0.000712939	3.14694786998078	0.0222029	0.6429	C00025; C00026; C00049; C00064; C00334; C00352; C20775	L-Glutamic acid; Oxoglutaric acid; L-Aspartic acid; L-Glutamine; gamma-Aminobutyric acid; Glucosamine 6-phosphate; Beta-Citryl-L-glutamic acid	https://www.genome.jp/kegg-bin/show_pathway?ko00250/C00025%09red/C00026%09red/C00049%09red/C00064%09red/C00334%09red/C00352%09blue/C20775%09red
GABAergic synapse	9	4	4	0	0.000990898	3.00397090128538	0.027002	0.4444	C00025; C00026; C00064; C00334	L-Glutamic acid; Oxoglutaric acid; L-Glutamine; gamma-Aminobutyric acid	https://www.genome.jp/kegg-bin/show_pathway?ko04727/C00025%09red/C00026%09red/C00064%09red/C00334%09red
beta-Alanine metabolism	32	7	7	0	0.00166792	2.77782372442182	0.0404008	0.0943	C00049; C00106; C00315; C00334; C00386; C00864; C05341	L-Aspartic acid; Uracil; Spermidine; gamma-Aminobutyric acid; Carnosine; Pantothenic acid; beta-Alanyl-L-lysine	https://www.genome.jp/kegg-bin/show_pathway?ko00410/C00049%09red/C00106%09red/C00315%09red/C00334%09red/C00386%09red/C00864%09red/C05341%09red
Lysine biosynthesis	35	7	6	1	0.00288065	2.5405095693392	0.0625494	0.2354	C00026; C00047; C00049; C00441; C00666; C04421; C20277	Oxoglutaric acid; L-Lysine; L-Aspartic acid; L-Aspartate-semialdehyde; Diaminopimelic acid; N-Succinyl-L,L-2,6-diaminopimelate; beta-Methyl-DL-ornithine	https://www.genome.jp/kegg-bin/show_pathway?ko00300/C00026%09red/C00047%09red/C00049%09red/C00441%09red/C00666%09red/C04421%09blue/C20277%09red
Central carbon metabolism in cancer	37	7	7	0	0.0040032	2.39759297353042	0.0625494	0.1892	C00025; C00026; C00049; C00064; C00065; C00079; C00148	L-Glutamic acid; Oxoglutaric acid; L-Aspartic acid; L-Glutamine; L-Serine; L-Phenylalanine; L-Proline	https://www.genome.jp/kegg-bin/show_pathway?ko05230/C00025%09red/C00026%09red/C00049%09red/C00064%09red/C00065%09red/C00079%09red/C00148%09red
Histidine metabolism	47	8	6	2	0.00423816	2.37282252683256	0.0625494	0.0531	C00025; C00026; C00049; C00386; C05127; C05131; C05565; C05568	L-Glutamic acid; Oxoglutaric acid; L-Aspartic acid; Carnosine; 1-Methylhistamine; Imidazoleacetic acid riboside; Hydantoin-5-propionic acid; 2-Hydroxy-3-(1H-imidazol-5-yl)propanoic acid	https://www.genome.jp/kegg-bin/show_pathway?ko00340/C00025%09red/C00026%09red/C00049%09red/C00386%09red/C05127%09blue/C05131%09red/C05565%09blue/C05568%09red
Protein digestion and absorption	47	8	8	0	0.00423816	2.37282252683256	0.0625494	0.1702	C00025; C00047; C00049; C00064; C00065; C00079; C00148; C00188	L-Glutamic acid; L-Lysine; L-Aspartic acid; L-Glutamine; L-Serine; L-Phenylalanine; L-Proline; L-Threonine	https://www.genome.jp/kegg-bin/show_pathway?ko04974/C00025%09red/C00047%09red/C00049%09red/C00064%09red/C00065%09red/C00079%09red/C00148%09red/C00188%09red
Brassinosteroid biosynthesis	29	6	2	4	0.0047955	2.31916587164657	0.0625494	0.0966	C08814; C15786; C15789; C15792; C15801; C17733	Brassinolide; 5alpha-Campestan-3-one; ST 28_1;O2; ST 28_2;O4; ST 28_0;O3; 7-Oxateasterone	https://www.genome.jp/kegg-bin/show_pathway?ko00905/C08814%09blue/C15786%09blue/C15789%09red/C15792%09red/C15801%09blue/C17733%09blue
Mineral absorption	29	6	6	0	0.0047955	2.31916587164657	0.0625494	0.2069	C00064; C00065; C00079; C00148; C00188; C14819	L-Glutamine; L-Serine; L-Phenylalanine; L-Proline; L-Threonine; Iron	https://www.genome.jp/kegg-bin/show_pathway?ko04978/C00064%09red/C00065%09red/C00079%09red/C00148%09red/C00188%09red/C14819%09red
Glycine, serine and threonine metabolism	48	8	8	0	0.0048427	2.31491219517335	0.0625494	0.4222	C00049; C00065; C00188; C00300; C00441; C01102; C03232; C03508	L-Aspartic acid; L-Serine; L-Threonine; Creatine; L-Aspartate-semialdehyde; O-Phosphohomoserine; Phosphohydroxypyruvic acid; L-2-Amino-3-oxobutanoic acid	https://www.genome.jp/kegg-bin/show_pathway?ko00260/C00049%09red/C00065%09red/C00188%09red/C00300%09red/C00441%09red/C01102%09red/C03232%09red/C03508%09red
Arginine and proline metabolism	69	10	10	0	0.0048777	2.31178455366578	0.0625494	0.2519	C00025; C00148; C00300; C00315; C00334; C00431; C00441; C00791; C01157; C15700	L-Glutamic acid; L-Proline; Creatine; Spermidine; gamma-Aminobutyric acid; 5-Aminopentanoic acid; L-Aspartate-semialdehyde; Creatinine; 4-Hydroxyproline; gamma-Glutamyl-gamma-aminobutyraldehyde	https://www.genome.jp/kegg-bin/show_pathway?ko00330/C00025%09red/C00148%09red/C00300%09red/C00315%09red/C00334%09red/C00431%09red/C00441%09red/C00791%09red/C01157%09red/C15700%09red
Regulation of lipolysis in adipocytes	14	4	2	2	0.00628712	2.20154849078483	0.076144	0.2857	C00020; C00212; C00219; C00584	Adenosine monophosphate; Adenosine; Arachidonic acid; Prostaglandin E2	https://www.genome.jp/kegg-bin/show_pathway?ko04923/C00020%09red/C00212%09red/C00219%09blue/C00584%09blue
Aminoacyl-tRNA biosynthesis	52	8	8	0	0.00794264	2.10003518788258	0.0911313	0.191	C00025; C00047; C00049; C00064; C00065; C00079; C00148; C00188	L-Glutamic acid; L-Lysine; L-Aspartic acid; L-Glutamine; L-Serine; L-Phenylalanine; L-Proline; L-Threonine	https://www.genome.jp/kegg-bin/show_pathway?ko00970/C00025%09red/C00047%09red/C00049%09red/C00064%09red/C00065%09red/C00079%09red/C00148%09red/C00188%09red
Taurine and hypotaurine metabolism	24	5	4	1	0.00959881	2.0177823832482	0.104627	0.3892	C00025; C00026; C00245; C00606; C05122	L-Glutamic acid; Oxoglutaric acid; Taurine; 3-Sulfinoalanine; Taurocholic acid	https://www.genome.jp/kegg-bin/show_pathway?ko00430/C00025%09red/C00026%09red/C00245%09red/C00606%09red/C05122%09blue
Biosynthesis of various other secondary metabolites	67	9	9	0	0.0121037	1.9170809228731	0.124571	0.076	C00025; C00026; C00047; C00049; C00065; C00079; C00108; C00441; C00515	L-Glutamic acid; Oxoglutaric acid; L-Lysine; L-Aspartic acid; L-Serine; L-Phenylalanine; 2-Aminobenzoic acid; L-Aspartate-semialdehyde; D-Ornithine	https://www.genome.jp/kegg-bin/show_pathway?ko00997/C00025%09red/C00026%09red/C00047%09red/C00049%09red/C00065%09red/C00079%09red/C00108%09red/C00441%09red/C00515%09red
Arachidonic acid metabolism	79	10	0	10	0.0125714	1.90061558152862	0.124571	0.4262	C00219; C00584; C00639; C04707; C04835; C04853; C05356; C05955; C14732; C14749	Arachidonic acid; Prostaglandin E2; Prostaglandin F2a; 8-iso-15-keto-PGE2; 15-keto PGI2; 20-Hydroxy-leukotriene B4; 5-HpETE; Prostaglandin-c2; 5-KETE; 19(S)-HETE	https://www.genome.jp/kegg-bin/show_pathway?ko00590/C00219%09blue/C00584%09blue/C00639%09blue/C04707%09blue/C04835%09blue/C04853%09blue/C05356%09blue/C05955%09blue/C14732%09blue/C14749%09blue
Cholesterol metabolism	10	3	0	3	0.0157615	1.80240372628859	0.149391	0.3	C00187; C05122; C05465	Cholesterol; Taurocholic acid; Taurochenodesoxycholic acid	https://www.genome.jp/kegg-bin/show_pathway?ko04979/C00187%09blue/C05122%09blue/C05465%09blue
Vitamin digestion and absorption	39	6	4	2	0.0205418	1.68736155909399	0.181225	0.1538	C00187; C00378; C00647; C00864; C02094; C05377	Cholesterol; Thiamine; Pyridoxamine 5'-phosphate; Pantothenic acid; beta-Carotene; Menadione	https://www.genome.jp/kegg-bin/show_pathway?ko04977/C00187%09blue/C00378%09red/C00647%09red/C00864%09red/C02094%09red/C05377%09blue
Prostate cancer	11	3	0	3	0.0207827	1.68229722041285	0.181225	0.2727	C00410; C00535; C01227	Progesterone; Testosterone; Dehydroepiandrosterone	https://www.genome.jp/kegg-bin/show_pathway?ko05215/C00410%09blue/C00535%09blue/C01227%09blue
Pantothenate and CoA biosynthesis	30	5	5	0	0.0244313	1.61205380027635	0.1896	0.2418	C00049; C00054; C00106; C00864; C00966	L-Aspartic acid; Adenosine 3',5'-diphosphate; Uracil; Pantothenic acid; 2-dehydropantoate	https://www.genome.jp/kegg-bin/show_pathway?ko00770/C00049%09red/C00054%09red/C00106%09red/C00864%09red/C00966%09red
Glyoxylate and dicarboxylate metabolism	64	8	6	2	0.026093	1.5834764636941	0.1896	0.0639	C00025; C00026; C00064; C00065; C00111; C00417; C00898; C00988	L-Glutamic acid; Oxoglutaric acid; L-Glutamine; L-Serine; Dihydroxyacetone phosphate; cis-Aconitic acid; Tartaric acid; Phosphoglycolic acid	https://www.genome.jp/kegg-bin/show_pathway?ko00630/C00025%09red/C00026%09red/C00064%09red/C00065%09red/C00111%09blue/C00417%09blue/C00898%09red/C00988%09red
Oxytocin signaling pathway	12	3	0	3	0.0265768	1.57549775361807	0.1896	0.25	C00219; C00584; C00639	Arachidonic acid; Prostaglandin E2; Prostaglandin F2a	https://www.genome.jp/kegg-bin/show_pathway?ko04921/C00219%09blue/C00584%09blue/C00639%09blue
Cortisol synthesis and secretion	12	3	1	2	0.0265768	1.57549775361807	0.1896	0.25	C00020; C00187; C00410	Adenosine monophosphate; Cholesterol; Progesterone	https://www.genome.jp/kegg-bin/show_pathway?ko04927/C00020%09red/C00187%09blue/C00410%09blue
Morphine addiction	12	3	3	0	0.0265768	1.57549775361807	0.1896	0.25	C00020; C00212; C00334	Adenosine monophosphate; Adenosine; gamma-Aminobutyric acid	https://www.genome.jp/kegg-bin/show_pathway?ko05032/C00020%09red/C00212%09red/C00334%09red
Pathways in cancer	31	5	0	5	0.0278296	1.55549302808272	0.1896	0.1613	C00187; C00410; C00535; C00584; C01227	Cholesterol; Progesterone; Testosterone; Prostaglandin E2; Dehydroepiandrosterone	https://www.genome.jp/kegg-bin/show_pathway?ko05200/C00187%09blue/C00410%09blue/C00535%09blue/C00584%09blue/C01227%09blue
FoxO signaling pathway	5	2	2	0	0.0281839	1.54999822172537	0.1896	0.4	C00020; C00025	Adenosine monophosphate; L-Glutamic acid	https://www.genome.jp/kegg-bin/show_pathway?ko04068/C00020%09red/C00025%09red
Serotonergic synapse	42	6	1	5	0.0287009	1.54210488834141	0.1896	0.1429	C00219; C00584; C00639; C05356; C05635; C05955	Arachidonic acid; Prostaglandin E2; Prostaglandin F2a; 5-HpETE; 5-Hydroxyindoleacetic acid; Prostaglandin-c2	https://www.genome.jp/kegg-bin/show_pathway?ko04726/C00219%09blue/C00584%09blue/C00639%09blue/C05356%09blue/C05635%09red/C05955%09blue
Aldosterone synthesis and secretion	22	4	1	3	0.0322211	1.49185928136344	0.201613	0.1818	C00020; C00187; C00219; C00410	Adenosine monophosphate; Cholesterol; Arachidonic acid; Progesterone	https://www.genome.jp/kegg-bin/show_pathway?ko04925/C00020%09red/C00187%09blue/C00219%09blue/C00410%09blue
Cushing syndrome	13	3	1	2	0.0331409	1.47963620116774	0.201613	0.2308	C00020; C00187; C00410	Adenosine monophosphate; Cholesterol; Progesterone	https://www.genome.jp/kegg-bin/show_pathway?ko04934/C00020%09red/C00187%09blue/C00410%09blue
Nicotinate and nicotinamide metabolism	55	7	5	2	0.0332939	1.47763578409374	0.201613	0.1801	C00049; C00111; C00253; C00334; C00455; C01185; C03043	L-Aspartic acid; Dihydroxyacetone phosphate; Nicotinic acid; gamma-Aminobutyric acid; Nicotinamide ribotide; Nicotinic acid mononucleotide; 6-Hydroxynicotine (S)	https://www.genome.jp/kegg-bin/show_pathway?ko00760/C00049%09red/C00111%09blue/C00253%09blue/C00334%09red/C00455%09red/C01185%09red/C03043%09red
Indole diterpene alkaloid biosynthesis	33	5	1	4	0.0354894	1.44990158186473	0.2091	0.2037	C20534; C20545; C20553; C20555; C20561	3-Deoxo-4b-deoxypaxilline; FO 2546E; Paspalicine; Aflatrem; 21,22-Diprenylpaxilline	https://www.genome.jp/kegg-bin/show_pathway?ko00403/C20534%09blue/C20545%09blue/C20553%09blue/C20555%09red/C20561%09blue
Arginine biosynthesis	23	4	4	0	0.0373291	1.42795261993815	0.214151	0.1012	C00025; C00026; C00049; C00064	L-Glutamic acid; Oxoglutaric acid; L-Aspartic acid; L-Glutamine	https://www.genome.jp/kegg-bin/show_pathway?ko00220/C00025%09red/C00026%09red/C00049%09red/C00064%09red
Cyanoamino acid metabolism	45	6	6	0	0.038748	1.4117508460933	0.216591	0.0258	C00049; C00065; C00079; C08334; C18796; C20310	L-Aspartic acid; L-Serine; L-Phenylalanine; Lotaustralin; (2R)-2-Hydroxy-2-methylbutanenitrile; N-hydroxy-L-isoleucine	https://www.genome.jp/kegg-bin/show_pathway?ko00460/C00049%09red/C00065%09red/C00079%09red/C08334%09red/C18796%09red/C20310%09red
Leishmaniasis	6	2	0	2	0.0407208	1.3901835056969	0.221928	0.3333	C00219; C00584	Arachidonic acid; Prostaglandin E2	https://www.genome.jp/kegg-bin/show_pathway?ko05140/C00219%09blue/C00584%09blue
C5-Branched dibasic acid metabolism	35	5	3	2	0.044332	1.35328289790948	0.235716	0.016	C00025; C00026; C00417; C06033; C06034	L-Glutamic acid; Oxoglutaric acid; cis-Aconitic acid; Parapyruvate; 4-hydroxy-4-methylglutamate	https://www.genome.jp/kegg-bin/show_pathway?ko00660/C00025%09red/C00026%09red/C00417%09blue/C06033%09blue/C06034%09red
Tropane, piperidine and pyridine alkaloid biosynthesis	72	8	5	3	0.048033	1.31846043191483	0.236697	0.1924	C00047; C00079; C00253; C00408; C00729; C01851; C05607; C10763	L-Lysine; L-Phenylalanine; Nicotinic acid; Pipecolic acid; Tropine; Scopolamine; D-Phenyllactic acid; Cytisine	https://www.genome.jp/kegg-bin/show_pathway?ko00960/C00047%09red/C00079%09red/C00253%09blue/C00408%09red/C00729%09blue/C01851%09blue/C05607%09red/C10763%09red
Sphingolipid signaling pathway	15	3	3	0	0.0485311	1.31397984401417	0.236697	0.2	C00065; C00212; C00346	L-Serine; Adenosine; O-Phosphoethanolamine	https://www.genome.jp/kegg-bin/show_pathway?ko04071/C00065%09red/C00212%09red/C00346%09red
cAMP signaling pathway	25	4	3	1	0.0488594	1.31105179001873	0.236697	0.16	C00020; C00212; C00334; C00584	Adenosine monophosphate; Adenosine; gamma-Aminobutyric acid; Prostaglandin E2	https://www.genome.jp/kegg-bin/show_pathway?ko04024/C00020%09red/C00212%09red/C00334%09red/C00584%09blue
Insect hormone biosynthesis	25	4	1	3	0.0488594	1.31105179001873	0.236697	0.225	C00187; C02513; C03461; C09694	Cholesterol; 3-Dehydroecdysone; 2-trans,6-trans-Farnesal; Juvenile hormone III	https://www.genome.jp/kegg-bin/show_pathway?ko00981/C00187%09blue/C02513%09blue/C03461%09blue/C09694%09red
Nicotine addiction	7	2	2	0	0.0549224	1.26025042643106	0.252893	0.2857	C00025; C00334	L-Glutamic acid; gamma-Aminobutyric acid	https://www.genome.jp/kegg-bin/show_pathway?ko05033/C00025%09red/C00334%09red
TGF-beta signaling pathway	1	1	1	0	0.0562603	1.24979826773012	0.252893	1	C14819	Iron	https://www.genome.jp/kegg-bin/show_pathway?ko04350/C14819%09red
Basal cell carcinoma	1	1	0	1	0.0562603	1.24979826773012	0.252893	1	C00187	Cholesterol	https://www.genome.jp/kegg-bin/show_pathway?ko05217/C00187%09blue
Purine metabolism	101	10	8	2	0.056843	1.24532338212676	0.252893	0.1133	C00020; C00054; C00064; C00212; C00286; C00559; C02350; C05512; C05515; C05516	Adenosine monophosphate; Adenosine 3',5'-diphosphate; L-Glutamine; Adenosine; dGTP; Deoxyadenosine; (S)-Allantoin; Deoxyinosine; 5-Ureido-4-imidazole carboxylate; 5-Amino-4-imidazole carboxylate	https://www.genome.jp/kegg-bin/show_pathway?ko00230/C00020%09red/C00054%09red/C00064%09red/C00212%09red/C00286%09red/C00559%09blue/C02350%09red/C05512%09blue/C05515%09red/C05516%09red
Glutathione metabolism	38	5	4	1	0.0598601	1.22286238596025	0.26099	0.0699	C00025; C00315; C01879; C02090; C03170	L-Glutamic acid; Spermidine; Pyroglutamic acid; Trypanothione; Trypanothione disulfide	https://www.genome.jp/kegg-bin/show_pathway?ko00480/C00025%09red/C00315%09red/C01879%09red/C02090%09blue/C03170%09red
Monobactam biosynthesis	39	5	5	0	0.0656422	1.18281666584706	0.274755	0.0265	C00049; C00065; C00188; C00441; C01179	L-Aspartic acid; L-Serine; L-Threonine; L-Aspartate-semialdehyde; 4-Hydroxyphenylpyruvic acid	https://www.genome.jp/kegg-bin/show_pathway?ko00261/C00049%09red/C00065%09red/C00188%09red/C00441%09red/C01179%09red
Renin secretion	17	3	2	1	0.0667982	1.17523492053104	0.274755	0.1765	C00020; C00212; C00584	Adenosine monophosphate; Adenosine; Prostaglandin E2	https://www.genome.jp/kegg-bin/show_pathway?ko04924/C00020%09red/C00212%09red/C00584%09blue
Proximal tubule bicarbonate reclamation	17	3	3	0	0.0667982	1.17523492053104	0.274755	0.1765	C00025; C00026; C00064	L-Glutamic acid; Oxoglutaric acid; L-Glutamine	https://www.genome.jp/kegg-bin/show_pathway?ko04964/C00025%09red/C00026%09red/C00064%09red
Glutamatergic synapse	8	2	2	0	0.0705628	1.15142446086265	0.279685	0.25	C00025; C00064	L-Glutamic acid; L-Glutamine	https://www.genome.jp/kegg-bin/show_pathway?ko04724/C00025%09red/C00064%09red
African trypanosomiasis	8	2	1	1	0.0705628	1.15142446086265	0.279685	0.25	C00328; C00584	L-Kynurenine; Prostaglandin E2	https://www.genome.jp/kegg-bin/show_pathway?ko05143/C00328%09red/C00584%09blue
Steroid degradation	18	3	0	3	0.0769414	1.11383996458935	0.299522	0.0411	C00187; C00535; C01227	Cholesterol; Testosterone; Dehydroepiandrosterone	https://www.genome.jp/kegg-bin/show_pathway?ko00984/C00187%09blue/C00535%09blue/C01227%09blue
Long-term depression	9	2	1	1	0.0874359	1.05830999005512	0.324095	0.2222	C00025; C00219	L-Glutamic acid; Arachidonic acid	https://www.genome.jp/kegg-bin/show_pathway?ko04730/C00025%09red/C00219%09blue
GnRH secretion	9	2	1	1	0.0874359	1.05830999005512	0.324095	0.2222	C00334; C00535	gamma-Aminobutyric acid; Testosterone	https://www.genome.jp/kegg-bin/show_pathway?ko04929/C00334%09red/C00535%09blue
Retrograde endocannabinoid signaling	19	3	2	1	0.0877138	1.05693191649053	0.324095	0.1579	C00025; C00219; C00334	L-Glutamic acid; Arachidonic acid; gamma-Aminobutyric acid	https://www.genome.jp/kegg-bin/show_pathway?ko04723/C00025%09red/C00219%09blue/C00334%09red
Lysine degradation	56	6	6	0	0.0929973	1.03152946518059	0.332351	0.1399	C00026; C00047; C00408; C00431; C02727; C03087	Oxoglutaric acid; L-Lysine; Pipecolic acid; 5-Aminopentanoic acid; N6-Acetyl-L-lysine; 5-Acetamidovalerate	https://www.genome.jp/kegg-bin/show_pathway?ko00310/C00026%09red/C00047%09red/C00408%09red/C00431%09red/C02727%09red/C03087%09red
Glycerophospholipid metabolism	56	6	3	3	0.0929973	1.03152946518059	0.332351	0.1826	C00065; C00111; C00346; C00670; C01233; C13482	L-Serine; Dihydroxyacetone phosphate; O-Phosphoethanolamine; Glycerophosphorylcholine; sn-glycero-3-Phosphoethanolamine; Phosphodimethylethanolamine	https://www.genome.jp/kegg-bin/show_pathway?ko00564/C00065%09red/C00111%09blue/C00346%09red/C00670%09blue/C01233%09blue/C13482%09red
Steroid hormone biosynthesis	99	9	3	6	0.103862	0.983544032373174	0.353343	0.1933	C00187; C00410; C00535; C01227; C05141; C05294; C05475; C05482; C05499	Cholesterol; Progesterone; Testosterone; Dehydroepiandrosterone; Estriol; w Hydroxy testosterone; ST 21_2;O4; Cortol; 17a,20a-Dihydroxycholesterol	https://www.genome.jp/kegg-bin/show_pathway?ko00140/C00187%09blue/C00410%09blue/C00535%09blue/C01227%09blue/C05141%09blue/C05294%09red/C05475%09blue/C05482%09red/C05499%09red
cGMP-PKG signaling pathway	10	2	2	0	0.105355	0.977346628403138	0.353343	0.2	C00020; C00212	Adenosine monophosphate; Adenosine	https://www.genome.jp/kegg-bin/show_pathway?ko04022/C00020%09red/C00212%09red
Parathyroid hormone synthesis, secretion and action	10	2	2	0	0.105355	0.977346628403138	0.353343	0.2	C00020; C18231	Adenosine monophosphate; 24-Hydroxycalcitriol	https://www.genome.jp/kegg-bin/show_pathway?ko04928/C00020%09red/C18231%09red
Alcoholism	10	2	2	0	0.105355	0.977346628403138	0.353343	0.2	C00025; C00212	L-Glutamic acid; Adenosine	https://www.genome.jp/kegg-bin/show_pathway?ko05034/C00025%09red/C00212%09red
Carbon fixation in photosynthetic organisms	21	3	1	2	0.111002	0.954670902695061	0.366642	0.1565	C00049; C00111; C00236	L-Aspartic acid; Dihydroxyacetone phosphate; Glyceric acid 1,3-biphosphate	https://www.genome.jp/kegg-bin/show_pathway?ko00710/C00049%09red/C00111%09blue/C00236%09blue
Toluene degradation	47	5	2	3	0.12241	0.912184415140537	0.392237	0.1902	C06678; C06730; C09816; C18300; C18304	4-Sulfobenzyl alcohol; 4-Methylcatechol; (R)-2-Benzylsuccinate; 2,4-DICHLOROTOLUENE; 2-Chloro-5-methyl-cis-dienelactone	https://www.genome.jp/kegg-bin/show_pathway?ko00623/C06678%09blue/C06730%09red/C09816%09blue/C18300%09red/C18304%09blue
Phospholipase D signaling pathway	11	2	1	1	0.124148	0.906059194648974	0.392237	0.1818	C00025; C00639	L-Glutamic acid; Prostaglandin F2a	https://www.genome.jp/kegg-bin/show_pathway?ko04072/C00025%09red/C00639%09blue
Phototransduction - fly	11	2	0	2	0.124148	0.906059194648974	0.392237	0.1818	C00219; C18196	Arachidonic acid; Apo-15-zeaxanthinal	https://www.genome.jp/kegg-bin/show_pathway?ko04745/C00219%09blue/C18196%09blue
Phenylalanine, tyrosine and tryptophan biosynthesis	35	4	4	0	0.131416	0.881353114442395	0.409266	0.0673	C00079; C00108; C00441; C01179	L-Phenylalanine; 2-Aminobenzoic acid; L-Aspartate-semialdehyde; 4-Hydroxyphenylpyruvic acid	https://www.genome.jp/kegg-bin/show_pathway?ko00400/C00079%09red/C00108%09red/C00441%09red/C01179%09red
Synaptic vesicle cycle	12	2	2	0	0.143663	0.842656232247466	0.441105	0.1667	C00025; C00334	L-Glutamic acid; gamma-Aminobutyric acid	https://www.genome.jp/kegg-bin/show_pathway?ko04721/C00025%09red/C00334%09red
Human papillomavirus infection	3	1	0	1	0.159486	0.797278406505991	0.469836	0.3333	C00584	Prostaglandin E2	https://www.genome.jp/kegg-bin/show_pathway?ko05165/C00584%09blue
Breast cancer	3	1	0	1	0.159486	0.797278406505991	0.469836	0.3333	C00410	Progesterone	https://www.genome.jp/kegg-bin/show_pathway?ko05224/C00410%09blue
Rheumatoid arthritis	3	1	0	1	0.159486	0.797278406505991	0.469836	0.3333	C00584	Prostaglandin E2	https://www.genome.jp/kegg-bin/show_pathway?ko05323/C00584%09blue
Amoebiasis	13	2	0	2	0.163757	0.785798855188815	0.475988	0.1538	C00219; C00584	Arachidonic acid; Prostaglandin E2	https://www.genome.jp/kegg-bin/show_pathway?ko05146/C00219%09blue/C00584%09blue
Cysteine and methionine metabolism	67	6	6	0	0.173677	0.760257159078743	0.498179	0.114	C00049; C00065; C00170; C00441; C00606; C03232	L-Aspartic acid; L-Serine; 5'-Methylthioadenosine; L-Aspartate-semialdehyde; 3-Sulfinoalanine; Phosphohydroxypyruvic acid	https://www.genome.jp/kegg-bin/show_pathway?ko00270/C00049%09red/C00065%09red/C00170%09red/C00441%09red/C00606%09red/C03232%09red
Parkinson disease	26	3	3	0	0.177576	0.750616796404908	0.502746	0.1154	C00013; C00020; C00212	Pyrophosphate; Adenosine monophosphate; Adenosine	https://www.genome.jp/kegg-bin/show_pathway?ko05012/C00013%09red/C00020%09red/C00212%09red
Tryptophan metabolism	83	7	6	1	0.184789	0.733323657906146	0.516462	0.1691	C00108; C00328; C00398; C00637; C05635; C06213; C22006	2-Aminobenzoic acid; L-Kynurenine; Tryptamine; Indoleacetaldehyde; 5-Hydroxyindoleacetic acid; N-Methyltryptamine; (2R)-2-hydroxy-3-(1H-indol-3-yl)propanoic acid	https://www.genome.jp/kegg-bin/show_pathway?ko00380/C00108%09red/C00328%09red/C00398%09blue/C00637%09red/C05635%09red/C06213%09red/C22006%09red
Oocyte meiosis	4	1	0	1	0.206794	0.684461270728031	0.543147	0.25	C00410	Progesterone	https://www.genome.jp/kegg-bin/show_pathway?ko04114/C00410%09blue
Lysosome	4	1	1	0	0.206794	0.684461270728031	0.543147	0.25	C00275	Mannose 6-phosphate	https://www.genome.jp/kegg-bin/show_pathway?ko04142/C00275%09red
mTOR signaling pathway	4	1	1	0	0.206794	0.684461270728031	0.543147	0.25	C00020	Adenosine monophosphate	https://www.genome.jp/kegg-bin/show_pathway?ko04150/C00020%09red
PI3K-Akt signaling pathway	4	1	1	0	0.206794	0.684461270728031	0.543147	0.25	C00020	Adenosine monophosphate	https://www.genome.jp/kegg-bin/show_pathway?ko04151/C00020%09red
Progesterone-mediated oocyte maturation	4	1	0	1	0.206794	0.684461270728031	0.543147	0.25	C00410	Progesterone	https://www.genome.jp/kegg-bin/show_pathway?ko04914/C00410%09blue
Biosynthesis of 12-, 14- and 16-membered macrolides	87	7	6	1	0.216793	0.663954869715768	0.562629	0.1016	C06616; C06630; C06653; C11970; C11986; C11991; C11993	Erythromycin C; ANTIBIOTIC A-31438; berythromycin; 5-Oxoavermectin 2a aglycone; Megalomicin B; L-Olivosyl-oleandolide; 10-Deoxymethynolide	https://www.genome.jp/kegg-bin/show_pathway?ko00522/C06616%09red/C06630%09red/C06653%09blue/C11970%09red/C11986%09red/C11991%09red/C11993%09red
Vitamin B6 metabolism	29	3	2	1	0.221673	0.654287654547567	0.568525	0.0419	C00064; C00314; C00647	L-Glutamine; Pyridoxine; Pyridoxamine 5'-phosphate	https://www.genome.jp/kegg-bin/show_pathway?ko00750/C00064%09red/C00314%09blue/C00647%09red
Vascular smooth muscle contraction	16	2	1	1	0.22632	0.645276983759683	0.573695	0.125	C00212; C00219	Adenosine; Arachidonic acid	https://www.genome.jp/kegg-bin/show_pathway?ko04270/C00212%09red/C00219%09blue
Ferroptosis	31	3	2	1	0.25217	0.598306173472493	0.631682	0.0968	C00025; C00219; C14819	L-Glutamic acid; Arachidonic acid; Iron	https://www.genome.jp/kegg-bin/show_pathway?ko04216/C00025%09red/C00219%09blue/C14819%09red
Biosynthesis of various alkaloids	76	6	5	1	0.254991	0.593475304414846	0.631682	0.1071	C00079; C00108; C00187; C00755; C04351; C08300	L-Phenylalanine; 2-Aminobenzoic acid; Cholesterol; Vanillin; 2-methylimino-1-phenylpropan-1-ol; Cathine	https://www.genome.jp/kegg-bin/show_pathway?ko00996/C00079%09red/C00108%09red/C00187%09blue/C00755%09red/C04351%09red/C08300%09red
Biosynthesis of various antibiotics	108	8	7	1	0.261602	0.582359191352843	0.640778	0.0166	C00025; C00026; C00049; C00065; C00108; C00441; C01179; C02798	L-Glutamic acid; Oxoglutaric acid; L-Aspartic acid; L-Serine; 2-Aminobenzoic acid; L-Aspartate-semialdehyde; 4-Hydroxyphenylpyruvic acid; PHOSPHONOPYRUVATE	https://www.genome.jp/kegg-bin/show_pathway?ko00998/C00025%09red/C00026%09red/C00049%09red/C00065%09red/C00108%09red/C00441%09red/C01179%09red/C02798%09blue
Pathways of neurodegeneration - multiple diseases	32	3	3	0	0.267644	0.57244326897529	0.642079	0.0938	C00013; C00020; C00025	Pyrophosphate; Adenosine monophosphate; L-Glutamic acid	https://www.genome.jp/kegg-bin/show_pathway?ko05022/C00013%09red/C00020%09red/C00025%09red
Prodigiosin biosynthesis	18	2	2	0	0.268921	0.570375858916802	0.642079	0.0964	C00148; C02679	L-Proline; Dodecanoic acid	https://www.genome.jp/kegg-bin/show_pathway?ko00333/C00148%09red/C02679%09red
Primary bile acid biosynthesis	47	4	1	3	0.270969	0.567080236374713	0.642079	0.0768	C00187; C00245; C05122; C05465	Cholesterol; Taurine; Taurocholic acid; Taurochenodesoxycholic acid	https://www.genome.jp/kegg-bin/show_pathway?ko00120/C00187%09blue/C00245%09red/C05122%09blue/C05465%09blue
Sulfur metabolism	33	3	3	0	0.283223	0.547871856242802	0.646496	0.0029	C00054; C00065; C00245	Adenosine 3',5'-diphosphate; L-Serine; Taurine	https://www.genome.jp/kegg-bin/show_pathway?ko00920/C00054%09red/C00065%09red/C00245%09red
Taste transduction	33	3	3	0	0.283223	0.547871856242802	0.646496	0.0909	C00020; C00025; C00334	Adenosine monophosphate; L-Glutamic acid; gamma-Aminobutyric acid	https://www.genome.jp/kegg-bin/show_pathway?ko04742/C00020%09red/C00025%09red/C00334%09red
Nitrogen metabolism	19	2	2	0	0.290239	0.537244094128769	0.646496	0.0059	C00025; C00064	L-Glutamic acid; L-Glutamine	https://www.genome.jp/kegg-bin/show_pathway?ko00910/C00025%09red/C00064%09red
Bacterial chemotaxis	6	1	1	0	0.293592	0.532255455468669	0.646496	0.1667	C00049	L-Aspartic acid	https://www.genome.jp/kegg-bin/show_pathway?ko02030/C00049%09red
GnRH signaling pathway	6	1	0	1	0.293592	0.532255455468669	0.646496	0.1667	C00219	Arachidonic acid	https://www.genome.jp/kegg-bin/show_pathway?ko04912/C00219%09blue
Huntington disease	6	1	1	0	0.293592	0.532255455468669	0.646496	0.1667	C00025	L-Glutamic acid	https://www.genome.jp/kegg-bin/show_pathway?ko05016/C00025%09red
Human cytomegalovirus infection	6	1	0	1	0.293592	0.532255455468669	0.646496	0.1667	C00584	Prostaglandin E2	https://www.genome.jp/kegg-bin/show_pathway?ko05163/C00584%09blue
Citrate cycle (TCA cycle)	20	2	1	1	0.311479	0.506571200642035	0.679024	0.1287	C00026; C00417	Oxoglutaric acid; cis-Aconitic acid	https://www.genome.jp/kegg-bin/show_pathway?ko00020/C00026%09red/C00417%09blue
Secondary bile acid biosynthesis	36	3	0	3	0.330293	0.481100397732649	0.70558	0.0833	C05122; C05465; C17662	Taurocholic acid; Taurochenodesoxycholic acid; ST 24_1;O4	https://www.genome.jp/kegg-bin/show_pathway?ko00121/C05122%09blue/C05465%09blue/C17662%09blue
Long-term potentiation	7	1	1	0	0.333371	0.477072803323612	0.70558	0.1429	C00025	L-Glutamic acid	https://www.genome.jp/kegg-bin/show_pathway?ko04720/C00025%09red
Spinocerebellar ataxia	7	1	1	0	0.333371	0.477072803323612	0.70558	0.1429	C00025	L-Glutamic acid	https://www.genome.jp/kegg-bin/show_pathway?ko05017/C00025%09red
Longevity regulating pathway	8	1	1	0	0.370914	0.430726200506405	0.740982	0.125	C00020	Adenosine monophosphate	https://www.genome.jp/kegg-bin/show_pathway?ko04211/C00020%09red
Fc gamma R-mediated phagocytosis	8	1	0	1	0.370914	0.430726200506405	0.740982	0.125	C00219	Arachidonic acid	https://www.genome.jp/kegg-bin/show_pathway?ko04666/C00219%09blue
Olfactory transduction	8	1	1	0	0.370914	0.430726200506405	0.740982	0.125	C00020	Adenosine monophosphate	https://www.genome.jp/kegg-bin/show_pathway?ko04740/C00020%09red
Estrogen signaling pathway	8	1	1	0	0.370914	0.430726200506405	0.740982	0.125	C00334	gamma-Aminobutyric acid	https://www.genome.jp/kegg-bin/show_pathway?ko04915/C00334%09red
Cocaine addiction	8	1	1	0	0.370914	0.430726200506405	0.740982	0.125	C00025	L-Glutamic acid	https://www.genome.jp/kegg-bin/show_pathway?ko05030/C00025%09red
Two-component system	55	4	4	0	0.374482	0.426568573536166	0.740982	0.0727	C00025; C00049; C00064; C14819	L-Glutamic acid; L-Aspartic acid; L-Glutamine; Iron	https://www.genome.jp/kegg-bin/show_pathway?ko02020/C00025%09red/C00049%09red/C00064%09red/C14819%09red
Diabetic cardiomyopathy	39	3	1	2	0.377289	0.423325831301656	0.740982	0.0769	C00236; C00318; C00352	Glyceric acid 1,3-biphosphate; Carnitine; Glucosamine 6-phosphate	https://www.genome.jp/kegg-bin/show_pathway?ko05415/C00236%09blue/C00318%09red/C00352%09blue
Zeatin biosynthesis	39	3	2	1	0.377289	0.423325831301656	0.740982	0.1009	C00020; C00029; C00170	Adenosine monophosphate; Uridine diphosphate glucose; 5'-Methylthioadenosine	https://www.genome.jp/kegg-bin/show_pathway?ko00908/C00020%09red/C00029%09blue/C00170%09red
One carbon pool by folate	9	1	1	0	0.406349	0.39110047556135	0.780904	0.0333	C00440	5-Methyltetrahydrofolic acid	https://www.genome.jp/kegg-bin/show_pathway?ko00670/C00440%09red
Circadian entrainment	9	1	1	0	0.406349	0.39110047556135	0.780904	0.1111	C00025	L-Glutamic acid	https://www.genome.jp/kegg-bin/show_pathway?ko04713/C00025%09red
Folate biosynthesis	58	4	4	0	0.413355	0.38367646343143	0.780904	0.0866	C01304; C04874; C15522; C20239	2,5-diamino-6-(5-phospho-D-ribosylamino)pyrimidin-4(3H)-one; 2-Amino-6-[(1R,2S)-1,2,3-trihydroxypropyl]-7,8-dihydro-3H-pteridin-4-one; 4a-Hydroxytetrahydrobiopterin; 6-Carboxy-5,6,7,8-tetrahydropterin	https://www.genome.jp/kegg-bin/show_pathway?ko00790/C01304%09red/C04874%09red/C15522%09red/C20239%09red
Ether lipid metabolism	25	2	0	2	0.414679	0.382288068669637	0.780904	0.0058	C00670; C01233	Glycerophosphorylcholine; sn-glycero-3-Phosphoethanolamine	https://www.genome.jp/kegg-bin/show_pathway?ko00565/C00670%09blue/C01233%09blue
Pentose and glucuronate interconversions	59	4	2	2	0.426209	0.370377418676223	0.780904	0.0141	C00026; C00029; C00111; C02426	Oxoglutaric acid; Uridine diphosphate glucose; Dihydroxyacetone phosphate; Glycerose	https://www.genome.jp/kegg-bin/show_pathway?ko00040/C00026%09red/C00029%09blue/C00111%09blue/C02426%09red
Glucosinolate biosynthesis	77	5	3	2	0.437893	0.35863176549605	0.780904	0.0832	C00079; C17221; C17224; C17225; C17227	L-Phenylalanine; trihomomethionine; 8-Methylthio-2-octanoic acid; L-tetrahomomethionine; 3-(6-methylthio)hexylmalate	https://www.genome.jp/kegg-bin/show_pathway?ko00966/C00079%09red/C17221%09blue/C17224%09red/C17225%09red/C17227%09blue
Clavulanic acid biosynthesis	10	1	1	0	0.439793	0.356751521591158	0.780904	0.0164	C06660	Clavaminate	https://www.genome.jp/kegg-bin/show_pathway?ko00331/C06660%09red
Furfural degradation	10	1	1	0	0.439793	0.356751521591158	0.780904	0.0385	C00026	Oxoglutaric acid	https://www.genome.jp/kegg-bin/show_pathway?ko00365/C00026%09red
Necroptosis	10	1	0	1	0.439793	0.356751521591158	0.780904	0.1	C00219	Arachidonic acid	https://www.genome.jp/kegg-bin/show_pathway?ko04217/C00219%09blue
Amphetamine addiction	10	1	1	0	0.439793	0.356751521591158	0.780904	0.1	C00025	L-Glutamic acid	https://www.genome.jp/kegg-bin/show_pathway?ko05031/C00025%09red
Pertussis	10	1	0	1	0.439793	0.356751521591158	0.780904	0.1	C00253	Nicotinic acid	https://www.genome.jp/kegg-bin/show_pathway?ko05133/C00253%09blue
Carbon fixation pathways in prokaryotes	44	3	2	1	0.453776	0.343158785245421	0.780904	0.0718	C00026; C00417; C00440	Oxoglutaric acid; cis-Aconitic acid; 5-Methyltetrahydrofolic acid	https://www.genome.jp/kegg-bin/show_pathway?ko00720/C00026%09red/C00417%09blue/C00440%09red
Cutin, suberine and wax biosynthesis	27	2	2	0	0.453832	0.343104861903369	0.780904	0.1341	C18217; C19418	16-feruloyloxypalmitate; FA 18_1;O	https://www.genome.jp/kegg-bin/show_pathway?ko00073/C18217%09red/C19418%09red
Biosynthesis of various plant secondary metabolites	149	9	7	2	0.462764	0.334640763987221	0.780904	0.0036	C00049; C00079; C00108; C01527; C01557; C15500; C19730; C20406; C20778	L-Aspartic acid; L-Phenylalanine; 2-Aminobenzoic acid; Scopolin; Bergapten; Isomugineic acid; Crocetindial; cannabigerolate; Ginsenoside Rg3	https://www.genome.jp/kegg-bin/show_pathway?ko00999/C00049%09red/C00079%09red/C00108%09red/C01527%09red/C01557%09red/C15500%09red/C19730%09blue/C20406%09blue/C20778%09red
Glycosaminoglycan biosynthesis - heparan sulfate / heparin	11	1	1	0	0.471358	0.326649436464375	0.780904	0.0149	C00054	Adenosine 3',5'-diphosphate	https://www.genome.jp/kegg-bin/show_pathway?ko00534/C00054%09red
Sulfur relay system	11	1	1	0	0.471358	0.326649436464375	0.780904	0.0909	C00378	Thiamine	https://www.genome.jp/kegg-bin/show_pathway?ko04122/C00378%09red
Gap junction	11	1	1	0	0.471358	0.326649436464375	0.780904	0.0909	C00025	L-Glutamic acid	https://www.genome.jp/kegg-bin/show_pathway?ko04540/C00025%09red
Fc epsilon RI signaling pathway	11	1	0	1	0.471358	0.326649436464375	0.780904	0.0909	C00219	Arachidonic acid	https://www.genome.jp/kegg-bin/show_pathway?ko04664/C00219%09blue
Prolactin signaling pathway	11	1	0	1	0.471358	0.326649436464375	0.780904	0.0909	C00410	Progesterone	https://www.genome.jp/kegg-bin/show_pathway?ko04917/C00410%09blue
Choline metabolism in cancer	11	1	0	1	0.471358	0.326649436464375	0.780904	0.0909	C00670	Glycerophosphorylcholine	https://www.genome.jp/kegg-bin/show_pathway?ko05231/C00670%09blue
Linoleic acid metabolism	28	2	1	1	0.472841	0.325285028540731	0.780904	0.0179	C00219; C14825	Arachidonic acid; FA 18_2;O	https://www.genome.jp/kegg-bin/show_pathway?ko00591/C00219%09blue/C14825%09red
Neomycin, kanamycin and gentamicin biosynthesis	81	5	2	3	0.482322	0.316663259342233	0.790572	0.04	C00025; C00029; C02033; C17587; C17704	L-Glutamic acid; Uridine diphosphate glucose; Gentamicin C2; 2-acetyl-6-hydroxyneomycin C; JI-20A	https://www.genome.jp/kegg-bin/show_pathway?ko00524/C00025%09red/C00029%09blue/C02033%09blue/C17587%09red/C17704%09blue
Butanoate metabolism	47	3	3	0	0.49778	0.302962142003236	0.797447	0.0104	C00025; C00026; C00334	L-Glutamic acid; Oxoglutaric acid; gamma-Aminobutyric acid	https://www.genome.jp/kegg-bin/show_pathway?ko00650/C00025%09red/C00026%09red/C00334%09red
Glycosaminoglycan biosynthesis - chondroitin sulfate / dermatan sulfate	12	1	1	0	0.501148	0.300033901476096	0.797447	0.0147	C00054	Adenosine 3',5'-diphosphate	https://www.genome.jp/kegg-bin/show_pathway?ko00532/C00054%09red
Plant hormone signal transduction	12	1	0	1	0.501148	0.300033901476096	0.797447	0.0833	C08814	Brassinolide	https://www.genome.jp/kegg-bin/show_pathway?ko04075/C08814%09blue
C-type lectin receptor signaling pathway	12	1	0	1	0.501148	0.300033901476096	0.797447	0.0833	C00584	Prostaglandin E2	https://www.genome.jp/kegg-bin/show_pathway?ko04625/C00584%09blue
Phenylalanine metabolism	49	3	3	0	0.526106	0.278927103600097	0.807762	0.0839	C00079; C05607; C11457	L-Phenylalanine; D-Phenyllactic acid; 3-(3-Hydroxyphenyl)propanoic acid	https://www.genome.jp/kegg-bin/show_pathway?ko00360/C00079%09red/C05607%09red/C11457%09red
Glycolysis / Gluconeogenesis	31	2	0	2	0.527388	0.277869473755352	0.807762	0.0035	C00111; C00236	Dihydroxyacetone phosphate; Glyceric acid 1,3-biphosphate	https://www.genome.jp/kegg-bin/show_pathway?ko00010/C00111%09blue/C00236%09blue
Phenazine biosynthesis	31	2	1	1	0.527388	0.277869473755352	0.807762	0.1625	C00108; C21490	2-Aminobenzoic acid; 1-(2-aminophenyl)decane-1,3-dione	https://www.genome.jp/kegg-bin/show_pathway?ko00405/C00108%09red/C21490%09blue
Fat digestion and absorption	13	1	0	1	0.529264	0.276327646905892	0.807762	0.0769	C00187	Cholesterol	https://www.genome.jp/kegg-bin/show_pathway?ko04975/C00187%09blue
Carotenoid biosynthesis	123	7	4	3	0.543572	0.264743272987878	0.807762	0.0789	C02094; C15860; C15885; C15935; C15943; C19892; C21770	beta-Carotene; Myxocoxanthin; P 518; Deoxymyxol 2-(2,4-di-O-methyl-fucoside); Leprotin; beta-Apo-4-carotenal; 4,4-Diapolycopene-4,4-dioate	https://www.genome.jp/kegg-bin/show_pathway?ko00906/C02094%09red/C15860%09red/C15885%09blue/C15935%09red/C15943%09blue/C19892%09blue/C21770%09red
Fluorobenzoate degradation	32	2	1	1	0.544705	0.263838905597341	0.807762	0.004	C03925; C16484	3,5-Dibromo-4-hydroxybenzoate; 2-fluorocatechol	https://www.genome.jp/kegg-bin/show_pathway?ko00364/C03925%09blue/C16484%09red
Biosynthesis of ansamycins	32	2	0	2	0.544705	0.263838905597341	0.807762	0.0146	C00029; C12044	Uridine diphosphate glucose; Rifamycin	https://www.genome.jp/kegg-bin/show_pathway?ko01051/C00029%09blue/C12044%09blue
Carbapenem biosynthesis	32	2	2	0	0.544705	0.263838905597341	0.807762	0.0185	C00025; C00148	L-Glutamic acid; L-Proline	https://www.genome.jp/kegg-bin/show_pathway?ko00332/C00025%09red/C00148%09red
Novobiocin biosynthesis	32	2	2	0	0.544705	0.263838905597341	0.807762	0.0696	C00148; C01179	L-Proline; 4-Hydroxyphenylpyruvic acid	https://www.genome.jp/kegg-bin/show_pathway?ko00401/C00148%09red/C01179%09red
Nonribosomal peptide structures	14	1	1	0	0.555799	0.25508207777878	0.807762	0.0714	C01540	Viomycin	https://www.genome.jp/kegg-bin/show_pathway?ko01054/C01540%09red
Platelet activation	14	1	0	1	0.555799	0.25508207777878	0.807762	0.0714	C00219	Arachidonic acid	https://www.genome.jp/kegg-bin/show_pathway?ko04611/C00219%09blue
Amyotrophic lateral sclerosis	14	1	1	0	0.555799	0.25508207777878	0.807762	0.0714	C00025	L-Glutamic acid	https://www.genome.jp/kegg-bin/show_pathway?ko05014/C00025%09red
Lipid and atherosclerosis	14	1	0	1	0.555799	0.25508207777878	0.807762	0.0714	C00187	Cholesterol	https://www.genome.jp/kegg-bin/show_pathway?ko05417/C00187%09blue
HIF-1 signaling pathway	15	1	1	0	0.580842	0.235941704125484	0.838567	0.0667	C00026	Oxoglutaric acid	https://www.genome.jp/kegg-bin/show_pathway?ko04066/C00026%09red
Sphingolipid metabolism	35	2	2	0	0.593958	0.226244477083351	0.846066	0.0064	C00065; C00346	L-Serine; O-Phosphoethanolamine	https://www.genome.jp/kegg-bin/show_pathway?ko00600/C00065%09red/C00346%09red
Inflammatory mediator regulation of TRP channels	35	2	0	2	0.593958	0.226244477083351	0.846066	0.0571	C00219; C00584	Arachidonic acid; Prostaglandin E2	https://www.genome.jp/kegg-bin/show_pathway?ko04750/C00219%09blue/C00584%09blue
Oxidative phosphorylation	16	1	1	0	0.604477	0.218620074069575	0.846066	0.0625	C00013	Pyrophosphate	https://www.genome.jp/kegg-bin/show_pathway?ko00190/C00013%09red
Flavonoid biosynthesis	74	4	3	1	0.605258	0.21805976534602	0.846066	0.0075	C05904; C08578; C09756; C12127	Pelargonidin; Butein; Homoeriodictyol; (+)-Gallocatechin	https://www.genome.jp/kegg-bin/show_pathway?ko00941/C05904%09red/C08578%09red/C09756%09blue/C12127%09red
Fructose and mannose metabolism	55	3	2	1	0.605441	0.217927906298651	0.846066	0.1425	C00111; C00275; C02991	Dihydroxyacetone phosphate; Mannose 6-phosphate; L-Rhamno-1,4-lactone	https://www.genome.jp/kegg-bin/show_pathway?ko00051/C00111%09blue/C00275%09red/C02991%09red
Isoquinoline alkaloid biosynthesis	131	7	4	3	0.611312	0.213736732202739	0.848829	0.001	C01179; C05190; C09592; C09654; C16708; C21634; C21639	4-Hydroxyphenylpyruvic acid; 6-Hydroxyprotopine; (-)-alpha-Narcotine; Isotetrandrine; Isoandrocymbine; norcraugsodine; Maritinamine	https://www.genome.jp/kegg-bin/show_pathway?ko00950/C01179%09red/C05190%09red/C09592%09blue/C09654%09red/C16708%09blue/C21634%09blue/C21639%09red
Steroid biosynthesis	57	3	1	2	0.629853	0.200760704012592	0.863572	0.0226	C00187; C05440; C18231	Cholesterol; Ergosta-5,7,22,24(28)-tetraen-3beta-ol; 24-Hydroxycalcitriol	https://www.genome.jp/kegg-bin/show_pathway?ko00100/C00187%09blue/C05440%09blue/C18231%09red
Phosphotransferase system (PTS)	57	3	2	1	0.629853	0.200760704012592	0.863572	0.0526	C00275; C00352; C00357	Mannose 6-phosphate; Glucosamine 6-phosphate; N-Acetyl-D-Glucosamine 6-Phosphate	https://www.genome.jp/kegg-bin/show_pathway?ko02060/C00275%09red/C00352%09blue/C00357%09red
Glycerolipid metabolism	38	2	0	2	0.639125	0.19441396177075	0.870808	0.0207	C00029; C00111	Uridine diphosphate glucose; Dihydroxyacetone phosphate	https://www.genome.jp/kegg-bin/show_pathway?ko00561/C00029%09blue/C00111%09blue
Penicillin and cephalosporin biosynthesis	18	1	1	0	0.647833	0.188536675836826	0.871776	0.004	C02954	6-Aminopenicillanic acid	https://www.genome.jp/kegg-bin/show_pathway?ko00311/C02954%09red
Efferocytosis	18	1	0	1	0.647833	0.188536675836826	0.871776	0.0556	C00584	Prostaglandin E2	https://www.genome.jp/kegg-bin/show_pathway?ko04148/C00584%09blue
Degradation of flavonoids	40	2	1	1	0.666987	0.175882773878033	0.882173	0.0034	C01744; C05625	Desaminotyrosine; Rutin	https://www.genome.jp/kegg-bin/show_pathway?ko00946/C01744%09red/C05625%09blue
Glycosylphosphatidylinositol (GPI)-anchor biosynthesis	19	1	1	0	0.6677	0.175418797102253	0.882173	0.0036	C00346	O-Phosphoethanolamine	https://www.genome.jp/kegg-bin/show_pathway?ko00563/C00346%09red
Biosynthesis of vancomycin group antibiotics	19	1	1	0	0.6677	0.175418797102253	0.882173	0.0321	C01179	4-Hydroxyphenylpyruvic acid	https://www.genome.jp/kegg-bin/show_pathway?ko01055/C01179%09red
Propanoate metabolism	41	2	1	1	0.680255	0.167328341876571	0.893347	0.001	C00111; C02170	Dihydroxyacetone phosphate; Methylmalonic acid	https://www.genome.jp/kegg-bin/show_pathway?ko00640/C00111%09blue/C02170%09red
Insulin resistance	20	1	0	1	0.686448	0.163392234427566	0.896082	0.05	C00352	Glucosamine 6-phosphate	https://www.genome.jp/kegg-bin/show_pathway?ko04931/C00352%09blue
Isoflavonoid biosynthesis	64	3	1	2	0.7069	0.150641948017345	0.917287	0.0062	C02495; C10205; C16226	2'-Hydroxydaidzein; Coumesterol; 2-Hydroxypseudobaptigenin	https://www.genome.jp/kegg-bin/show_pathway?ko00943/C02495%09blue/C10205%09blue/C16226%09red
Aminobenzoate degradation	86	4	4	0	0.721256	0.1419105438913	0.920335	0.0341	C00108; C00292; C00755; C01108	2-Aminobenzoic acid; Aniline; Vanillin; 1,2,3-Trihydroxybenzene	https://www.genome.jp/kegg-bin/show_pathway?ko00627/C00108%09red/C00292%09red/C00755%09red/C01108%09red
Valine, leucine and isoleucine biosynthesis	23	1	1	0	0.736596	0.132770456531096	0.920335	0.0011	C00188	L-Threonine	https://www.genome.jp/kegg-bin/show_pathway?ko00290/C00188%09red
AMPK signaling pathway	23	1	1	0	0.736596	0.132770456531096	0.920335	0.0435	C00020	Adenosine monophosphate	https://www.genome.jp/kegg-bin/show_pathway?ko04152/C00020%09red
Thermogenesis	23	1	1	0	0.736596	0.132770456531096	0.920335	0.0435	C00318	Carnitine	https://www.genome.jp/kegg-bin/show_pathway?ko04714/C00318%09red
Atrazine degradation	23	1	0	1	0.736596	0.132770456531096	0.920335	0.0714	C06552	4-ethylamino-6-isopropylamino-1,3,5-triazin-2-ol	https://www.genome.jp/kegg-bin/show_pathway?ko00791/C06552%09blue
Methane metabolism	88	4	3	1	0.73791	0.13199669204653	0.920335	0.0801	C00065; C00111; C03232; C16597	L-Serine; Dihydroxyacetone phosphate; Phosphohydroxypyruvic acid; threo-(Homo)2-isocitrate	https://www.genome.jp/kegg-bin/show_pathway?ko00680/C00065%09red/C00111%09blue/C03232%09red/C16597%09red
Galactose metabolism	46	2	0	2	0.740227	0.130634865813969	0.920335	0.0045	C00029; C00111	Uridine diphosphate glucose; Dihydroxyacetone phosphate	https://www.genome.jp/kegg-bin/show_pathway?ko00052/C00029%09blue/C00111%09blue
Inositol phosphate metabolism	47	2	1	1	0.751003	0.12435845610348	0.920335	0.0106	C00111; C04520	Dihydroxyacetone phosphate; D-myo-Inositol 3,4,5,6-tetrakisphosphate	https://www.genome.jp/kegg-bin/show_pathway?ko00562/C00111%09blue/C04520%09red
Biosynthesis of siderophore group nonribosomal peptides	24	1	1	0	0.751467	0.12409036567064	0.920335	0.0068	C00315	Spermidine	https://www.genome.jp/kegg-bin/show_pathway?ko01053/C00315%09red
Riboflavin metabolism	24	1	1	0	0.751467	0.12409036567064	0.920335	0.0467	C01304	2,5-diamino-6-(5-phospho-D-ribosylamino)pyrimidin-4(3H)-one	https://www.genome.jp/kegg-bin/show_pathway?ko00740/C01304%09red
Retinol metabolism	25	1	1	0	0.765499	0.11605518267558	0.927681	0.0041	C02094	beta-Carotene	https://www.genome.jp/kegg-bin/show_pathway?ko00830/C02094%09red
Ubiquinone and other terpenoid-quinone biosynthesis	71	3	2	1	0.771066	0.112908220013274	0.927681	0.0495	C01179; C10793; C20737	4-Hydroxyphenylpyruvic acid; Geroquinol; 2-methyl-6-geranylgeranyl-1,4-benzoquinol	https://www.genome.jp/kegg-bin/show_pathway?ko00130/C01179%09red/C10793%09red/C20737%09blue
Bile secretion	174	8	3	5	0.771416	0.112711462822939	0.927681	0.046	C00026; C00187; C00315; C00318; C00584; C00639; C05122; C05465	Oxoglutaric acid; Cholesterol; Spermidine; Carnitine; Prostaglandin E2; Prostaglandin F2a; Taurocholic acid; Taurochenodesoxycholic acid	https://www.genome.jp/kegg-bin/show_pathway?ko04976/C00026%09red/C00187%09blue/C00315%09red/C00318%09red/C00584%09blue/C00639%09blue/C05122%09blue/C05465%09blue
Caprolactam degradation	26	1	0	1	0.778742	0.108606509204823	0.927681	0.0137	C06593	Epsilon-caprolactam	https://www.genome.jp/kegg-bin/show_pathway?ko00930/C06593%09blue
Glucagon signaling pathway	26	1	1	0	0.778742	0.108606509204823	0.927681	0.0385	C00026	Oxoglutaric acid	https://www.genome.jp/kegg-bin/show_pathway?ko04922/C00026%09red
Biotin metabolism	29	1	1	0	0.814159	0.0892908400350588	0.95645	0.0008	C00047	L-Lysine	https://www.genome.jp/kegg-bin/show_pathway?ko00780/C00047%09red
Chemical carcinogenesis - receptor activation	29	1	0	1	0.814159	0.0892908400350588	0.95645	0.0345	C00410	Progesterone	https://www.genome.jp/kegg-bin/show_pathway?ko05207/C00410%09blue
Tyrosine metabolism	78	3	3	0	0.8233	0.0844421213460502	0.95645	0.0923	C01179; C05577; C06044	4-Hydroxyphenylpyruvic acid; 3,4-Dihydroxymandelaldehyde; Tyrosol	https://www.genome.jp/kegg-bin/show_pathway?ko00350/C01179%09red/C05577%09red/C06044%09red
Quorum sensing	55	2	1	1	0.824094	0.0840231750022302	0.95645	0.0364	C00334; C20959	gamma-Aminobutyric acid; (2S)-2-hydroxy-3,4-diketopentyl phosphate	https://www.genome.jp/kegg-bin/show_pathway?ko02024/C00334%09red/C20959%09blue
Phosphonate and phosphinate metabolism	56	2	1	1	0.831735	0.0800147899833575	0.95645	0.1201	C02798; C06455	PHOSPHONOPYRUVATE; Hydroxymethylphosphonate	https://www.genome.jp/kegg-bin/show_pathway?ko00440/C02798%09blue/C06455%09red
Thiamine metabolism	31	1	1	0	0.834569	0.0785378367693626	0.95645	0.0586	C00378	Thiamine	https://www.genome.jp/kegg-bin/show_pathway?ko00730/C00378%09red
Diterpenoid biosynthesis	124	5	0	5	0.835227	0.0781956200885222	0.95645	0.0372	C06094; C11860; C11882; C11900; C12077	Gibberellin A53; Gibberellin A15; Abietinol; Baccatin_III; 8,13-Abietadien-18-oic acid	https://www.genome.jp/kegg-bin/show_pathway?ko00904/C06094%09blue/C11860%09blue/C11882%09blue/C11900%09blue/C12077%09blue
Ascorbate and aldarate metabolism	57	2	1	1	0.839077	0.0761983795910585	0.95645	0.0005	C00026; C00029	Oxoglutaric acid; Uridine diphosphate glucose	https://www.genome.jp/kegg-bin/show_pathway?ko00053/C00026%09red/C00029%09blue
Indole alkaloid biosynthesis	81	3	1	2	0.842378	0.0744929705114182	0.95645	0.1261	C00398; C09131; C20409	Tryptamine; Chanoclavine; 6,8-Dimethyl-6,7-didehydroergoline	https://www.genome.jp/kegg-bin/show_pathway?ko00901/C00398%09blue/C09131%09red/C20409%09blue
Porphyrin metabolism	148	6	6	0	0.847527	0.0718463559557619	0.957311	0.0197	C00025; C00188; C00500; C05775; C11242; C14819	L-Glutamic acid; L-Threonine; biliverdin; N1-(alpha-D-ribosyl)-5,6-dimethyl-benzimidazole; Bacteriochlorophyll a; Iron	https://www.genome.jp/kegg-bin/show_pathway?ko00860/C00025%09red/C00188%09red/C00500%09red/C05775%09red/C11242%09red/C14819%09red
Naphthalene degradation	60	2	2	0	0.859394	0.0658079220587275	0.96571	0.07	C06730; C14115	4-Methylcatechol; 2-Naphtylmethylsuccinic acid	https://www.genome.jp/kegg-bin/show_pathway?ko00626/C06730%09red/C14115%09red
Starch and sucrose metabolism	37	1	0	1	0.883332	0.0538758272841904	0.982482	0.0536	C00029	Uridine diphosphate glucose	https://www.genome.jp/kegg-bin/show_pathway?ko00500/C00029%09blue
Pentose phosphate pathway	37	1	1	0	0.883332	0.0538758272841904	0.982482	0.0968	C00345	6-Phosphogluconic acid	https://www.genome.jp/kegg-bin/show_pathway?ko00030/C00345%09red
Xylene degradation	38	1	1	0	0.889933	0.0506428757644352	0.984799	0.0345	C06730	4-Methylcatechol	https://www.genome.jp/kegg-bin/show_pathway?ko00622/C06730%09red
Amino sugar and nucleotide sugar metabolism	118	4	2	2	0.905937	0.0429020389523107	0.993037	0.2167	C00029; C00275; C00352; C00357	Uridine diphosphate glucose; Mannose 6-phosphate; Glucosamine 6-phosphate; N-Acetyl-D-Glucosamine 6-Phosphate	https://www.genome.jp/kegg-bin/show_pathway?ko00520/C00029%09blue/C00275%09red/C00352%09blue/C00357%09red
Valine, leucine and isoleucine degradation	42	1	1	0	0.912813	0.039618345660486	0.993037	0.0254	C02170	Methylmalonic acid	https://www.genome.jp/kegg-bin/show_pathway?ko00280/C02170%09red
Chloroalkane and chloroalkene degradation	43	1	0	1	0.917749	0.0372761842684566	0.993037	0.0023	C07490	2,2,2-Trichloroethanol	https://www.genome.jp/kegg-bin/show_pathway?ko00625/C07490%09blue
Benzoate degradation	72	2	1	1	0.919271	0.0365566706664468	0.993037	0.0117	C02480; C06033	FA 6_3;O2; Parapyruvate	https://www.genome.jp/kegg-bin/show_pathway?ko00362/C02480%09red/C06033%09blue
Lipoic acid metabolism	44	1	1	0	0.922406	0.0350778144341538	0.993037	0.0009	C00026	Oxoglutaric acid	https://www.genome.jp/kegg-bin/show_pathway?ko00785/C00026%09red
Terpenoid backbone biosynthesis	46	1	0	1	0.930947	0.0310752700572401	0.993037	0.013	C03461	2-trans,6-trans-Farnesal	https://www.genome.jp/kegg-bin/show_pathway?ko00900/C03461%09blue
Limonene degradation	47	1	1	0	0.934858	0.0292541959250649	0.993037	0.0109	C11403	6-isopropenyl-3-methyloxepan-2-one	https://www.genome.jp/kegg-bin/show_pathway?ko00903/C11403%09red
Staurosporine biosynthesis	48	1	1	0	0.938549	0.0275429988003577	0.993037	0.0002	C00148	L-Proline	https://www.genome.jp/kegg-bin/show_pathway?ko00404/C00148%09red
Polycyclic aromatic hydrocarbon degradation	107	3	1	2	0.945242	0.0244571645956521	0.993037	0.0295	C06711; C07721; C16205	9-Hydroxyfluorene; 3,4-Dihydro-9H-fluorene-3,4-diol; anthracene-9,10-dihydrodiol	https://www.genome.jp/kegg-bin/show_pathway?ko00624/C06711%09blue/C07721%09red/C16205%09blue
Flavone and flavonol biosynthesis	51	1	0	1	0.948416	0.0230009998601907	0.993037	0.0021	C05625	Rutin	https://www.genome.jp/kegg-bin/show_pathway?ko00944/C05625%09blue
Chlorocyclohexane and chlorobenzene degradation	83	2	0	2	0.952295	0.0212285820444182	0.993037	0.0027	C06328; C07102	6-Chlorohydroxyquinol; 5-chlorobenzene-1,2,4-triol	https://www.genome.jp/kegg-bin/show_pathway?ko00361/C06328%09blue/C07102%09blue
Sesquiterpenoid and triterpenoid biosynthesis	89	2	1	1	0.964401	0.015742357100656	0.993037	0.0002	C03461; C06080	2-trans,6-trans-Farnesal; Nivalenol	https://www.genome.jp/kegg-bin/show_pathway?ko00909/C03461%09blue/C06080%09red
Fatty acid biosynthesis	58	1	1	0	0.965723	0.0151475271346087	0.993037	0.0002	C02679	Dodecanoic acid	https://www.genome.jp/kegg-bin/show_pathway?ko00061/C02679%09red
O-Antigen nucleotide sugar biosynthesis	90	2	1	1	0.966108	0.0149742815295405	0.993037	0.0189	C00029; C00275	Uridine diphosphate glucose; Mannose 6-phosphate	https://www.genome.jp/kegg-bin/show_pathway?ko00541/C00029%09blue/C00275%09red
Biosynthesis of enediyne antibiotics	63	1	0	1	0.974408	0.011258969683934	0.993037	0.0017	C21326	AKOS006369514	https://www.genome.jp/kegg-bin/show_pathway?ko01059/C21326%09blue
Dioxin degradation	66	1	1	0	0.978526	0.00942744632629272	0.993037	0.0007	C00108	2-Aminobenzoic acid	https://www.genome.jp/kegg-bin/show_pathway?ko00621/C00108%09red
Anthocyanin biosynthesis	66	1	1	0	0.978526	0.00942744632629272	0.993037	0.0028	C05904	Pelargonidin	https://www.genome.jp/kegg-bin/show_pathway?ko00942/C05904%09red
Drug metabolism - cytochrome P450	100	2	2	0	0.979371	0.00905268489836596	0.993037	0.0146	C16561; C16570	Monoethylglycinexylidide; 4-Hydroxy-2,6-dimethylaniline	https://www.genome.jp/kegg-bin/show_pathway?ko00982/C16561%09red/C16570%09red
Biosynthesis of unsaturated fatty acids	74	1	0	1	0.986555	0.00587856598176821	0.99569	0.0104	C00219	Arachidonic acid	https://www.genome.jp/kegg-bin/show_pathway?ko01040/C00219%09blue
Metabolism of xenobiotics by cytochrome P450	121	2	1	1	0.992911	0.00308945963605933	0.997487	0.0126	C07490; C14787	2,2,2-Trichloroethanol; (1S,2R)-Naphthalene 1,2-oxide	https://www.genome.jp/kegg-bin/show_pathway?ko00980/C07490%09blue/C14787%09red
Biosynthesis of type II polyketide products	138	1	0	1	0.999689	0.000135025506809097	0.999689	0.0064	C12385	Premithramycin A2	https://www.genome.jp/kegg-bin/show_pathway?ko01057/C12385%09blue
